# Supplementary material for: Characterization of nuclear mitochondrial insertions in the whole genomes of primates
Source: NAR Genom Bioinform. 2020 Nov 16;2(4):lqaa089. doi: 10.1093/nargab/lqaa089 (PMC7671390; doi:10.1093/nargab/lqaa089)
Supplement: lqaa089_Supplemental_Files [file lqaa089_supplemental_files.zip]

Archive with 10 entries (10 files):
- Additional file 1_polymorphic_numts.xlsx
- Additional file 2 Reference_Numts.xlsx
- Additional file 3_Supplemental Figures.pdf
- Additional file 4_chimp_numt_assembled.txt
- Additional file 5_bon_numts_assembled.txt
- Additional file 6_Gor_numt_assembled.txt
- Additional file 7_orang_numts_assembled.txt
- Additional file 8_mac_numts_assembled.txt
- Additional file 9-Summary.Table.pacbio.xlsx
- Additional File10_ancestral shared coordinates.xlsx
