# Supplementary material for: Characterization of nuclear mitochondrial insertions in the whole genomes of primates
Source: NAR Genom Bioinform. 2020 Nov 16;2(4):lqaa089. doi: 10.1093/nargab/lqaa089 (PMC7671390; doi:10.1093/nargab/lqaa089)
Supplement: lqaa089_Supplemental_Files [file lqaa089_supplemental_files.zip › Additional file 1_polymorphic_numts.xlsx]

## Sheet: chimp
Additional file 1: Polymorphic Numt Calls
1	2854552	MERGED_NUMT_1	N	<INS	MT>	65	LowQual	CIEND=-147,0;CIPOS=0,147;END=2854698;IMPRECISE;SAMPLES=Banyo;SVTYPE=INS
1	92777858	MERGED_NUMT_4	N	<INS	MT>	92	LowQual	CIEND=-474,0;CIPOS=0,474;END=92778331;IMPRECISE;SAMPLES=Damian;SVTYPE=INS
1	107670810	MERGED_NUMT_7	N	<INS	MT>	9	LowQual	CIEND=-56,0;CIPOS=0,56;END=107670865;IMPRECISE;SAMPLES=Banyo;SVTYPE=INS
1	167812441	MERGED_NUMT_12	N	<INS	MT>	104	LowQual	CIEND=-95,0;CIPOS=0,95;END=167812535;IMPRECISE;SAMPLES=Tobi;SVTYPE=INS
1	169620423	MERGED_NUMT_13	N	<INS	MT>	89	LowQual	CIEND=-128,0;CIPOS=0,128;END=169620550;IMPRECISE;SAMPLES=Banyo;SVTYPE=INS
1	176161476	MERGED_NUMT_14	N	<INS	MT>	26	LowQual	CIEND=-324,0;CIPOS=0,324;END=176161799;IMPRECISE;SAMPLES=andromeda;SVTYPE=INS
1	227980901	MERGED_NUMT_16	N	<INS	MT>	14	LowQual	CIEND=-251,0;CIPOS=0,251;END=227981151;IMPRECISE;SAMPLES=kopongo;SVTYPE=INS
10	36810895	MERGED_NUMT_21	N	<INS	MT>	71	LowQual	CIEND=-584,0;CIPOS=0,584;END=36811478;IMPRECISE;SAMPLES=Basho;SVTYPE=INS
10	72916342	MERGED_NUMT_24	N	<INS	MT>	79	LowQual	CIEND=-366,0;CIPOS=0,366;END=72916707;IMPRECISE;SAMPLES=Banyo;SVTYPE=INS
10	82079959	MERGED_NUMT_26	N	<INS	MT>	122	LowQual	CIEND=-455,0;CIPOS=0,455;END=82080413;IMPRECISE;SAMPLES=Damian;SVTYPE=INS
11	87201594	MERGED_NUMT_33	N	<INS	MT>	89	LowQual	CIEND=-326,0;CIPOS=0,326;END=87201919;IMPRECISE;SAMPLES=Banyo;SVTYPE=INS
11	128086920	MERGED_NUMT_39	N	<INS	MT>	59	LowQual	CIEND=-266,0;CIPOS=0,266;END=128087185;IMPRECISE;SAMPLES=paquita;SVTYPE=INS
11	132968998	MERGED_NUMT_40	N	<INS	MT>	58	LowQual	CIEND=-638,0;CIPOS=0,638;END=132969635;IMPRECISE;SAMPLES=paquita;SVTYPE=INS
12	3205264	MERGED_NUMT_41	N	<INS	MT>	65	LowQual	CIEND=-663,0;CIPOS=0,663;END=3205926;IMPRECISE;SAMPLES=Banyo;SVTYPE=INS
12	4406365	MERGED_NUMT_42	N	<INS	MT>	83	LowQual	CIEND=-403,0;CIPOS=0,403;END=4406767;IMPRECISE;SAMPLES=paquita;SVTYPE=INS
12	119313618	MERGED_NUMT_49	N	<INS	MT>	56	LowQual	CIEND=-510,0;CIPOS=0,510;END=119314127;IMPRECISE;SAMPLES=Basho;SVTYPE=INS
13	29646349	MERGED_NUMT_50	N	<INS	MT>	26	LowQual	CIEND=-605,0;CIPOS=0,605;END=29646953;IMPRECISE;SAMPLES=andromeda;SVTYPE=INS
15	90390720	MERGED_NUMT_68	N	<INS	MT>	62	LowQual	CIEND=-94,0;CIPOS=0,94;END=90390813;IMPRECISE;SAMPLES=paquita;SVTYPE=INS
17	26861240	MERGED_NUMT_79	N	<INS	MT>	68	LowQual	CIEND=-161,0;CIPOS=0,161;END=26861400;IMPRECISE;SAMPLES=Damian;SVTYPE=INS
17	70271226	MERGED_NUMT_81	N	<INS	MT>	95	LowQual	CIEND=-590,0;CIPOS=0,590;END=70271815;IMPRECISE;SAMPLES=harriet;SVTYPE=INS
17	73695358	MERGED_NUMT_82	N	<INS	MT>	49	LowQual	CIEND=-204,0;CIPOS=0,204;END=73695561;IMPRECISE;SAMPLES=Basho;SVTYPE=INS
17	80795856	MERGED_NUMT_83	N	<INS	MT>	50	LowQual	CIEND=-455,0;CIPOS=0,455;END=80796310;IMPRECISE;SAMPLES=andromeda;SVTYPE=INS
18	4860424	MERGED_NUMT_85	N	<INS	MT>	20	LowQual	CIEND=-3,0;CIPOS=0,3;END=4860426;IMPRECISE;SAMPLES=andromeda;SVTYPE=INS
18	62178874	MERGED_NUMT_91	N	<INS	MT>	83	LowQual	CIEND=-764,0;CIPOS=0,764;END=62179637;IMPRECISE;SAMPLES=Banyo;SVTYPE=INS
19	35412548	MERGED_NUMT_95	N	<INS	MT>	83	LowQual	CIEND=-510,0;CIPOS=0,510;END=35413057;IMPRECISE;SAMPLES=kopongo;SVTYPE=INS
19	51416746	MERGED_NUMT_98	N	<INS	MT>	80	LowQual	CIEND=-181,0;CIPOS=0,181;END=51416926;IMPRECISE;MEND=2400;MLEN=629;MSTART=1772;SAMPLES=paquita;SVTYPE=INS
20	31003408	MERGED_NUMT_104	N	<INS	MT>	35	LowQual	CIEND=-52,0;CIPOS=0,52;END=31003459;IMPRECISE;SAMPLES=paquita;SVTYPE=INS
2A	1146323	MERGED_NUMT_112	N	<INS	MT>	77	LowQual	CIEND=-253,0;CIPOS=0,253;END=1146575;IMPRECISE;SAMPLES=andromeda;SVTYPE=INS
2A	87084528	MERGED_NUMT_120	N	<INS	MT>	89	LowQual	CIEND=-84,0;CIPOS=0,84;END=87084611;IMPRECISE;SAMPLES=Julie;SVTYPE=INS
2A	105220192	MERGED_NUMT_122	N	<INS	MT>	29	LowQual	CIEND=-140,0;CIPOS=0,140;END=105220331;IMPRECISE;SAMPLES=andromeda;SVTYPE=INS
2B	176891831	MERGED_NUMT_128	N	<INS	MT>	86	LowQual	CIEND=-650,0;CIPOS=0,650;END=176892480;IMPRECISE;SAMPLES=Banyo;SVTYPE=INS
2B	183828967	MERGED_NUMT_129	N	<INS	MT>	74	LowQual	CIEND=-657,0;CIPOS=0,657;END=183829623;IMPRECISE;SAMPLES=paquita;SVTYPE=INS
3	39457208	MERGED_NUMT_140	N	<INS	MT>	9	LowQual	CIEND=-529,0;CIPOS=0,529;END=39457736;IMPRECISE;SAMPLES=kopongo;SVTYPE=INS
3	50433568	MERGED_NUMT_141	N	<INS	MT>	89	LowQual	CIEND=-591,0;CIPOS=0,591;END=50434158;IMPRECISE;SAMPLES=Julie;SVTYPE=INS
3	88868943	MERGED_NUMT_145	N	<INS	MT>	50	LowQual	CIEND=-59,0;CIPOS=0,59;END=88869001;IMPRECISE;SAMPLES=Basho;SVTYPE=INS
3	112117414	MERGED_NUMT_148	N	<INS	MT>	65	LowQual	CIEND=-560,0;CIPOS=0,560;END=112117973;IMPRECISE;SAMPLES=paquita;SVTYPE=INS
3	132778842	MERGED_NUMT_152	N	<INS	MT>	22	LowQual	CIEND=-435,0;CIPOS=0,435;END=132779276;IMPRECISE;SAMPLES=Julie;SVTYPE=INS
4	131742586	MERGED_NUMT_169	N	<INS	MT>	54	LowQual	CIEND=-88,0;CIPOS=0,88;END=131742673;IMPRECISE;SAMPLES=Basho;SVTYPE=INS
5	1184561	MERGED_NUMT_175	N	<INS	MT>	95	LowQual	CIEND=-220,0;CIPOS=0,220;END=1184780;IMPRECISE;SAMPLES=paquita;SVTYPE=INS
5	46013893	MERGED_NUMT_178	N	<INS	MT>	32	LowQual	CIEND=-638,0;CIPOS=0,638;END=46014530;IMPRECISE;SAMPLES=andromeda;SVTYPE=INS
5	130646554	MERGED_NUMT_188	N	<INS	MT>	65	LowQual	CIEND=-520,0;CIPOS=0,520;END=130647073;IMPRECISE;SAMPLES=Basho;SVTYPE=INS
6	9315332	MERGED_NUMT_190	N	<INS	MT>	44	LowQual	CIEND=-427,0;CIPOS=0,427;END=9315758;IMPRECISE;SAMPLES=andromeda;SVTYPE=INS
6	54386400	MERGED_NUMT_194	N	<INS	MT>	61	LowQual	CIEND=-563,0;CIPOS=0,563;END=54386962;IMPRECISE;SAMPLES=clint;SVTYPE=INS
6	67377456	MERGED_NUMT_196	N	<INS	MT>	74	LowQual	CIEND=-449,0;CIPOS=0,449;END=67377904;IMPRECISE;SAMPLES=Julie;SVTYPE=INS
6	103927598	MERGED_NUMT_200	N	<INS	MT>	199	LowQual	CIEND=-197,0;CIPOS=0,197;END=103927794;IMPRECISE;SAMPLES=Tobi;SVTYPE=INS
6	159506568	MERGED_NUMT_206	N	<INS	MT>	91	LowQual	CIEND=-462,0;CIPOS=0,462;END=159507029;IMPRECISE;SAMPLES=Banyo;SVTYPE=INS
6	162097637	MERGED_NUMT_208	N	<INS	MT>	65	LowQual	CIEND=-521,0;CIPOS=0,521;END=162098157;IMPRECISE;SAMPLES=paquita;SVTYPE=INS
7	34339299	MERGED_NUMT_212	N	<INS	MT>	59	LowQual	CIEND=-295,0;CIPOS=0,295;END=34339593;IMPRECISE;SAMPLES=Basho;SVTYPE=INS
7	137962359	MERGED_NUMT_216	N	<INS	MT>	110	LowQual	CIEND=-597,0;CIPOS=0,597;END=137962955;IMPRECISE;SAMPLES=Basho;SVTYPE=INS
7	145039099	MERGED_NUMT_218	N	<INS	MT>	83	LowQual	CIEND=-111,0;CIPOS=0,111;END=145039209;IMPRECISE;SAMPLES=Banyo;SVTYPE=INS
8	18186311	MERGED_NUMT_222	N	<INS	MT>	76	LowQual	CIEND=-600,0;CIPOS=0,600;END=18186910;IMPRECISE;SAMPLES=paquita;SVTYPE=INS
8	57020097	MERGED_NUMT_227	N	<INS	MT>	65	LowQual	CIEND=-127,0;CIPOS=0,127;END=57020223;IMPRECISE;SAMPLES=Basho;SVTYPE=INS
8	65279628	MERGED_NUMT_228	N	<INS	MT>	30	LowQual	CIEND=-3,0;CIPOS=0,3;END=65279630;IMPRECISE;SAMPLES=julie;SVTYPE=INS
8	68066923	MERGED_NUMT_229	N	<INS	MT>	47	LowQual	CIEND=-559,0;CIPOS=0,559;END=68067481;IMPRECISE;SAMPLES=Basho;SVTYPE=INS
8	74118999	MERGED_NUMT_230	N	<INS	MT>	56	LowQual	CIEND=-655,0;CIPOS=0,655;END=74119653;IMPRECISE;SAMPLES=Basho;SVTYPE=INS
8	96114970	MERGED_NUMT_232	N	<INS	MT>	65	LowQual	CIEND=-212,0;CIPOS=0,212;END=96115181;IMPRECISE;SAMPLES=Damian;SVTYPE=INS
8	131399768	MERGED_NUMT_235	N	<INS	MT>	6	LowQual	CIEND=-473,0;CIPOS=0,473;END=131400240;IMPRECISE;SAMPLES=andromeda;SVTYPE=INS
9	34000073	MERGED_NUMT_237	N	<INS	MT>	7	LowQual	CIEND=-259,0;CIPOS=0,259;END=34000331;IMPRECISE;SAMPLES=Julie;SVTYPE=INS
9	88801077	MERGED_NUMT_243	N	<INS	MT>	86	LowQual	CIEND=-260,0;CIPOS=0,260;END=88801336;IMPRECISE;SAMPLES=Banyo;SVTYPE=INS
9	117316103	MERGED_NUMT_247	N	<INS	MT>	68	LowQual	CIEND=-58,0;CIPOS=0,58;END=117316160;IMPRECISE;SAMPLES=Basho;SVTYPE=INS
9	130217372	MERGED_NUMT_248	N	<INS	MT>	80	LowQual	CIEND=-301,0;CIPOS=0,301;END=130217672;IMPRECISE;SAMPLES=paquita;SVTYPE=INS
Un	80348958	MERGED_NUMT_254	N	<INS	MT>	27	LowQual	CIEND=-771,0;CIPOS=0,771;END=80349728;IMPRECISE;SAMPLES=jimmie;SVTYPE=INS
Un	92529455	MERGED_NUMT_257	N	<INS	MT>	10	LowQual	CIEND=-95,0;CIPOS=0,95;END=92529549;IMPRECISE;SAMPLES=clint;SVTYPE=INS
Un	94003789	MERGED_NUMT_258	N	<INS	MT>	71	LowQual	CIEND=-623,0;CIPOS=0,623;END=94004411;IMPRECISE;SAMPLES=kopongo;SVTYPE=INS
Un	137533522	MERGED_NUMT_261	N	<INS	MT>	38	LowQual	CIEND=-11,0;CIPOS=0,11;END=137533532;IMPRECISE;SAMPLES=paquita;SVTYPE=INS
X	118300819	MERGED_NUMT_274	N	<INS	MT>	98	LowQual	CIEND=-406,0;CIPOS=0,406;END=118301224;IMPRECISE;SAMPLES=Damian;SVTYPE=INS
1	22826449	MERGED_NUMT_2	N	<INS	MT>	199	PASS	CIEND=-1,0;CIPOS=0,1;END=22826449;IMPRECISE;MEND=10580;MLEN=54;MSTART=10527;SAMPLES=clara,vaillant;SVTYPE=INS
1	50379225	MERGED_NUMT_3	N	<INS	MT>	195	PASS	CIEND=-3,0;CIPOS=0,3;END=50379227;IMPRECISE;SAMPLES=Basho,Julie,Taweh,Tobi,bosco,bwambale,clara,clint,donald,doris,harriet,jimmie,julie,kidongo,koto,nakuu,vaillant;SVTYPE=INS
1	94147897	MERGED_NUMT_5	N	<INS	MT>	199	PASS	CIEND=-20,0;CIPOS=0,20;END=94147916;IMPRECISE;SAMPLES=jimmie;SVTYPE=INS
1	107626753	MERGED_NUMT_6	N	<INS	MT>	199	PASS	CIEND=-1,0;CIPOS=0,1;END=107626753;IMPRECISE;MEND=15463;MLEN=2536;MSTART=12928;SAMPLES=doris,kidongo,nakuu,vincent;SVTYPE=INS
1	120477217	MERGED_NUMT_8	N	<INS	MT>	199	PASS	CIEND=-1,0;CIPOS=0,1;END=120477217;IMPRECISE;MEND=3412;MLEN=145;MSTART=3268;SAMPLES=Banyo,Basho,Damian,Julie,Taweh,Tobi,andromeda,bwambale,clara,doris,harriet,julie,kidongo,kopongo,nakuu,paquita,vaillant,vincent;SVTYPE=INS
1	123927962	MERGED_NUMT_9	N	<INS	MT>	199	PASS	CIEND=-5,0;CIPOS=0,5;END=123927966;IMPRECISE;MEND=1198;MLEN=36;MSTART=1163;SAMPLES=Banyo,Basho,Damian,Julie,Taweh,Tobi,kopongo,paquita;SVTYPE=INS
1	149732907	MERGED_NUMT_10	N	<INS	MT>	199	PASS	CIEND=-4,0;CIPOS=0,4;END=149732910;IMPRECISE;MEND=7477;MLEN=13;MSTART=7465;SAMPLES=doris;SVTYPE=INS
1	151094658	MERGED_NUMT_11	N	<INS	MT>	199	PASS	CIEND=-3,0;CIPOS=0,3;END=151094660;IMPRECISE;MEND=15021;MLEN=94;MSTART=14928;SAMPLES=Damian;SVTYPE=INS
1	184334384	MERGED_NUMT_15	N	<INS	MT>	199	PASS	CIEND=-19,0;CIPOS=0,19;END=184334402;IMPRECISE;SAMPLES=bosco,donald,julie;SVTYPE=INS
10	9365590	MERGED_NUMT_17	N	<INS	MT>	199	PASS	CIEND=-1,0;CIPOS=0,1;END=9365590;IMPRECISE;MEND=16500;MLEN=4884;MSTART=4979;SAMPLES=bwambale,kidongo;SVTYPE=INS
10	10467045	MERGED_NUMT_18	N	<INS	MT>	199	PASS	CIEND=-1,0;CIPOS=0,1;END=10467045;IMPRECISE;MEND=16438;MLEN=4823;MSTART=4980;SAMPLES=bwambale,kidongo;SVTYPE=INS
10	17579219	MERGED_NUMT_19	N	<INS	MT>	199	PASS	CIEND=-1,0;CIPOS=0,1;END=17579219;IMPRECISE;MEND=7340;MLEN=117;MSTART=7224;SAMPLES=Basho,Damian,Julie,Tobi,kopongo,koto;SVTYPE=INS
10	20212213	MERGED_NUMT_20	N	<INS	MT>	199	PASS	CIEND=-1,0;CIPOS=0,1;END=20212213;IMPRECISE;MEND=9809;MLEN=47;MSTART=9763;SAMPLES=harriet,nakuu,vaillant;SVTYPE=INS
10	43535739	MERGED_NUMT_22	N	<INS	MT>	199	PASS	CIEND=-1,0;CIPOS=0,1;END=43535739;IMPRECISE;SAMPLES=doris,julie;SVTYPE=INS
10	48903092	MERGED_NUMT_23	N	<INS	MT>	199	PASS	CIEND=-4,0;CIPOS=0,4;END=48903095;IMPRECISE;SAMPLES=harriet;SVTYPE=INS
10	73478566	MERGED_NUMT_25	N	<INS	MT>	199	PASS	CIEND=-1,0;CIPOS=0,1;END=73478566;IMPRECISE;MEND=15137;MLEN=101;MSTART=15037;SAMPLES=andromeda,harriet,julie;SVTYPE=INS
10	132290516	MERGED_NUMT_27	N	<INS	MT>	199	PASS	CIEND=-200,0;CIPOS=0,200;END=132290715;IMPRECISE;SAMPLES=vincent;SVTYPE=INS
11	16025709	MERGED_NUMT_28	N	<INS	MT>	199	PASS	CIEND=-3,0;CIPOS=0,3;END=16025711;IMPRECISE;MEND=5994;MLEN=66;MSTART=5929;SAMPLES=clara,julie;SVTYPE=INS
11	18258596	MERGED_NUMT_29	N	<INS	MT>	199	PASS	CIEND=-9,0;CIPOS=0,9;END=18258604;IMPRECISE;MEND=6948;MLEN=70;MSTART=6879;SAMPLES=donald;SVTYPE=INS
11	48272723	MERGED_NUMT_30	N	<INS	MT>	199	PASS	CIEND=-1,0;CIPOS=0,1;END=48272723;IMPRECISE;MEND=14401;MLEN=67;MSTART=14335;SAMPLES=Basho,Julie;SVTYPE=INS
11	48626349	MERGED_NUMT_31	N	<INS	MT>	199	PASS	CIEND=-4,0;CIPOS=0,4;END=48626352;IMPRECISE;MEND=2504;MLEN=29;MSTART=2476;SAMPLES=nakuu;SVTYPE=INS
11	60600680	MERGED_NUMT_32	N	<INS	MT>	199	PASS	CIEND=-4,0;CIPOS=0,4;END=60600683;IMPRECISE;MEND=258;MLEN=128;MSTART=131;SAMPLES=Taweh;SVTYPE=INS
11	96524984	MERGED_NUMT_34	N	<INS	MT>	199	PASS	CIEND=-1,0;CIPOS=0,1;END=96524984;IMPRECISE;MEND=7409;MLEN=85;MSTART=7325;SAMPLES=andromeda,bwambale,clara,kidongo,vaillant,vincent;SVTYPE=INS
11	99950311	MERGED_NUMT_35	N	<INS	MT>	199	PASS	CIEND=-3,0;CIPOS=0,3;END=99950313;IMPRECISE;MEND=15356;MLEN=114;MSTART=15243;SAMPLES=clint;SVTYPE=INS
11	110263515	MERGED_NUMT_36	N	<INS	MT>	199	PASS	CIEND=-25,0;CIPOS=0,25;END=110263539;IMPRECISE;SAMPLES=Tobi;SVTYPE=INS
11	124132986	MERGED_NUMT_37	N	<INS	MT>	182	PASS	CIEND=-1,0;CIPOS=0,1;END=124132986;IMPRECISE;SAMPLES=clara,jimmie,julie,vaillant;SVTYPE=INS
11	127014793	MERGED_NUMT_38	N	<INS	MT>	199	PASS	CIEND=-3,0;CIPOS=0,3;END=127014795;IMPRECISE;MEND=2531;MLEN=23;MSTART=2509;SAMPLES=harriet;SVTYPE=INS
12	8278206	MERGED_NUMT_43	N	<INS	MT>	199	PASS	CIEND=-4,0;CIPOS=0,4;END=8278209;IMPRECISE;SAMPLES=Banyo;SVTYPE=INS
12	33866033	MERGED_NUMT_44	N	<INS	MT>	199	PASS	CIEND=-135,0;CIPOS=0,135;END=33866167;IMPRECISE;SAMPLES=andromeda,bwambale,harriet,nakuu,vincent;SVTYPE=INS
12	45726202	MERGED_NUMT_45	N	<INS	MT>	199	PASS	CIEND=-5,0;CIPOS=0,5;END=45726206;IMPRECISE;MEND=12414;MLEN=10;MSTART=12405;SAMPLES=Basho;SVTYPE=INS
12	59185455	MERGED_NUMT_46	N	<INS	MT>	199	PASS	CIEND=-1,0;CIPOS=0,1;END=59185455;IMPRECISE;MEND=16002;MLEN=130;MSTART=15873;SAMPLES=Taweh,koto,paquita;SVTYPE=INS
12	94630447	MERGED_NUMT_47	N	<INS	MT>	199	PASS	CIEND=-3,0;CIPOS=0,3;END=94630449;IMPRECISE;MEND=14413;MLEN=76;MSTART=14338;SAMPLES=Damian;SVTYPE=INS
12	95539204	MERGED_NUMT_48	N	<INS	MT>	199	PASS	CIEND=-1,0;CIPOS=0,1;END=95539204;IMPRECISE;MEND=5900;MLEN=215;MSTART=5686;SAMPLES=Banyo,Tobi,paquita;SVTYPE=INS
13	51576819	MERGED_NUMT_51	N	<INS	MT>	199	PASS	CIEND=-1,0;CIPOS=0,1;END=51576819;IMPRECISE;MEND=4398;MLEN=71;MSTART=4328;SAMPLES=bwambale,donald,vaillant;SVTYPE=INS
13	82475940	MERGED_NUMT_52	N	<INS	MT>	199	PASS	CIEND=-12,0;CIPOS=0,12;END=82475951;IMPRECISE;MEND=8332;MLEN=3252;MSTART=5011;SAMPLES=Taweh,koto;SVTYPE=INS
13	84498688	MERGED_NUMT_53	N	<INS	MT>	199	PASS	CIEND=-4,0;CIPOS=0,4;END=84498691;IMPRECISE;SAMPLES=clara;SVTYPE=INS
13	87846021	MERGED_NUMT_54	N	<INS	MT>	199	PASS	CIEND=-1,0;CIPOS=0,1;END=87846021;IMPRECISE;MEND=6008;MLEN=3624;MSTART=2385;SAMPLES=bosco,clint;SVTYPE=INS
13	88245877	MERGED_NUMT_55	N	<INS	MT>	199	PASS	CIEND=-3,0;CIPOS=0,3;END=88245879;IMPRECISE;MEND=9321;MLEN=151;MSTART=9171;SAMPLES=Tobi;SVTYPE=INS
13	91028008	MERGED_NUMT_56	N	<INS	MT>	199	PASS	CIEND=-4,0;CIPOS=0,4;END=91028011;IMPRECISE;SAMPLES=bosco;SVTYPE=INS
14	25718557	MERGED_NUMT_57	N	<INS	MT>	199	PASS	CIEND=-9,0;CIPOS=0,9;END=25718565;IMPRECISE;MEND=1454;MLEN=86;MSTART=1369;SAMPLES=Julie,Taweh;SVTYPE=INS
14	41174276	MERGED_NUMT_58	N	<INS	MT>	199	PASS	CIEND=-1,0;CIPOS=0,1;END=41174276;IMPRECISE;MEND=5616;MLEN=2022;MSTART=3595;SAMPLES=bwambale,nakuu;SVTYPE=INS
14	58152509	MERGED_NUMT_59	N	<INS	MT>	199	PASS	CIEND=-5,0;CIPOS=0,5;END=58152513;IMPRECISE;MEND=11467;MLEN=62;MSTART=5066;SAMPLES=donald;SVTYPE=INS
14	72965081	MERGED_NUMT_60	N	<INS	MT>	199	PASS	CIEND=-3,0;CIPOS=0,3;END=72965083;IMPRECISE;SAMPLES=clara,julie;SVTYPE=INS
14	99310672	MERGED_NUMT_61	N	<INS	MT>	199	PASS	CIEND=-2,0;CIPOS=0,2;END=99310673;IMPRECISE;SAMPLES=Damian,koto;SVTYPE=INS
14	103329018	MERGED_NUMT_62	N	<INS	MT>	199	PASS	CIEND=-7,0;CIPOS=0,7;END=103329024;IMPRECISE;MEND=2598;MLEN=85;MSTART=2514;SAMPLES=jimmie;SVTYPE=INS
15	49961754	MERGED_NUMT_63	N	<INS	MT>	199	PASS	CIEND=-3,0;CIPOS=0,3;END=49961756;IMPRECISE;SAMPLES=koby;SVTYPE=INS
15	55495246	MERGED_NUMT_64	N	<INS	MT>	199	PASS	CIEND=-451,0;CIPOS=0,451;END=55495696;IMPRECISE;SAMPLES=andromeda;SVTYPE=INS
15	62519561	MERGED_NUMT_65	N	<INS	MT>	190	PASS	CIEND=-1,0;CIPOS=0,1;END=62519561;IMPRECISE;MEND=16467;MLEN=75;MSTART=16393;SAMPLES=Damian,Tobi,bosco,donald,jimmie,kidongo;SVTYPE=INS
15	76581387	MERGED_NUMT_66	N	<INS	MT>	199	PASS	CIEND=-3,0;CIPOS=0,3;END=76581389;IMPRECISE;SAMPLES=paquita;SVTYPE=INS
15	79798026	MERGED_NUMT_67	N	<INS	MT>	199	PASS	CIEND=-2,0;CIPOS=0,2;END=79798027;IMPRECISE;MEND=11097;MLEN=148;MSTART=10950;SAMPLES=Tobi,clint,julie;SVTYPE=INS
15	94893085	MERGED_NUMT_69	N	<INS	MT>	199	PASS	CIEND=-1,0;CIPOS=0,1;END=94893085;IMPRECISE;MEND=8129;MLEN=86;MSTART=8044;SAMPLES=Taweh,Tobi,paquita;SVTYPE=INS
16	2412435	MERGED_NUMT_70	N	<INS	MT>	68	PASS	CIEND=-234,0;CIPOS=0,234;END=2412668;IMPRECISE;SAMPLES=Tobi;SVTYPE=INS
16	6966590	MERGED_NUMT_71	N	<INS	MT>	199	PASS	CIEND=-1,0;CIPOS=0,1;END=6966590;IMPRECISE;MEND=16117;MLEN=181;MSTART=15937;SAMPLES=bwambale,nakuu,vincent;SVTYPE=INS
16	24821325	MERGED_NUMT_72	N	<INS	MT>	199	PASS	CIEND=-4,0;CIPOS=0,4;END=24821328;IMPRECISE;MEND=10777;MLEN=68;MSTART=10710;SAMPLES=Damian;SVTYPE=INS
16	46764625	MERGED_NUMT_73	N	<INS	MT>	199	PASS	CIEND=-4,0;CIPOS=0,4;END=46764628;IMPRECISE;SAMPLES=kopongo;SVTYPE=INS
16	64431101	MERGED_NUMT_74	N	<INS	MT>	199	PASS	CIEND=-5,0;CIPOS=0,5;END=64431105;IMPRECISE;MEND=14267;MLEN=87;MSTART=14181;SAMPLES=kidongo;SVTYPE=INS
16	81685641	MERGED_NUMT_75	N	<INS	MT>	154	PASS	CIEND=-70,0;CIPOS=0,70;END=81685710;IMPRECISE;SAMPLES=clint,kidongo,vaillant;SVTYPE=INS
16	86828429	MERGED_NUMT_76	N	<INS	MT>	199	PASS	CIEND=-1,0;CIPOS=0,1;END=86828429;IMPRECISE;SAMPLES=kidongo,nakuu;SVTYPE=INS
16	88573953	MERGED_NUMT_77	N	<INS	MT>	199	PASS	CIEND=-3,0;CIPOS=0,3;END=88573955;IMPRECISE;MEND=867;MLEN=313;MSTART=555;SAMPLES=vaillant;SVTYPE=INS
17	3922834	MERGED_NUMT_78	N	<INS	MT>	199	PASS	CIEND=-1,0;CIPOS=0,1;END=3922834;IMPRECISE;MEND=12699;MLEN=174;MSTART=12526;SAMPLES=bosco,jimmie;SVTYPE=INS
17	60691138	MERGED_NUMT_80	N	<INS	MT>	199	PASS	CIEND=-1,0;CIPOS=0,1;END=60691138;IMPRECISE;MEND=1306;MLEN=97;MSTART=1210;SAMPLES=bwambale,kidongo,vincent;SVTYPE=INS
18	2905307	MERGED_NUMT_84	N	<INS	MT>	199	PASS	CIEND=-3,0;CIPOS=0,3;END=2905309;IMPRECISE;SAMPLES=kopongo;SVTYPE=INS
18	5360847	MERGED_NUMT_86	N	<INS	MT>	199	PASS	CIEND=-34,0;CIPOS=0,34;END=5360880;IMPRECISE;SAMPLES=donald;SVTYPE=INS
18	12404021	MERGED_NUMT_87	N	<INS	MT>	199	PASS	CIEND=-1,0;CIPOS=0,1;END=12404021;IMPRECISE;MEND=15281;MLEN=1709;MSTART=13573;SAMPLES=clint,donald;SVTYPE=INS
18	47365545	MERGED_NUMT_88	N	<INS	MT>	199	PASS	CIEND=-7,0;CIPOS=0,7;END=47365551;IMPRECISE;MEND=2523;MLEN=129;MSTART=2395;SAMPLES=julie;SVTYPE=INS
18	49200072	MERGED_NUMT_89	N	<INS	MT>	199	PASS	CIEND=-1,0;CIPOS=0,1;END=49200072;IMPRECISE;MEND=5543;MLEN=50;MSTART=5494;SAMPLES=Basho,Taweh;SVTYPE=INS
18	58186889	MERGED_NUMT_90	N	<INS	MT>	199	PASS	CIEND=-3,0;CIPOS=0,3;END=58186891;IMPRECISE;MEND=13724;MLEN=55;MSTART=13670;SAMPLES=donald;SVTYPE=INS
18	64022966	MERGED_NUMT_92	N	<INS	MT>	199	PASS	CIEND=-83,0;CIPOS=0,83;END=64023048;IMPRECISE;MEND=10242;MLEN=485;MSTART=5868;SAMPLES=julie;SVTYPE=INS
19	18772534	MERGED_NUMT_93	N	<INS	MT>	187	PASS	CIEND=-1,0;CIPOS=0,1;END=18772534;IMPRECISE;MEND=4352;MLEN=80;MSTART=4273;SAMPLES=Julie,Tobi,clara,koto;SVTYPE=INS
19	33110780	MERGED_NUMT_94	N	<INS	MT>	183	PASS	CIEND=-7,0;CIPOS=0,7;END=33110786;IMPRECISE;MEND=10419;MLEN=26;MSTART=10394;SAMPLES=Taweh,Tobi,koto;SVTYPE=INS
19	36897499	MERGED_NUMT_96	N	<INS	MT>	199	PASS	CIEND=-1,0;CIPOS=0,1;END=36897499;IMPRECISE;MEND=6111;MLEN=231;MSTART=5881;SAMPLES=andromeda,harriet,kopongo,nakuu;SVTYPE=INS
19	38378791	MERGED_NUMT_97	N	<INS	MT>	199	PASS	CIEND=-7,0;CIPOS=0,7;END=38378797;IMPRECISE;SAMPLES=vaillant;SVTYPE=INS
19	52899997	MERGED_NUMT_99	N	<INS	MT>	199	PASS	CIEND=-727,0;CIPOS=0,727;END=52900723;IMPRECISE;SAMPLES=clara;SVTYPE=INS
19	56242069	MERGED_NUMT_100	N	<INS	MT>	199	PASS	CIEND=-569,0;CIPOS=0,569;END=56242637;IMPRECISE;MEND=9549;MLEN=291;MSTART=6755;SAMPLES=jimmie;SVTYPE=INS
19	61462911	MERGED_NUMT_101	N	<INS	MT>	199	PASS	CIEND=-3,0;CIPOS=0,3;END=61462913;IMPRECISE;SAMPLES=bosco;SVTYPE=INS
20	14218487	MERGED_NUMT_102	N	<INS	MT>	164	PASS	CIEND=-1,0;CIPOS=0,1;END=14218487;IMPRECISE;SAMPLES=Banyo,Basho,Tobi,kopongo,paquita;SVTYPE=INS
20	16252634	MERGED_NUMT_103	N	<INS	MT>	199	PASS	CIEND=-1,0;CIPOS=0,1;END=16252634;IMPRECISE;MEND=5675;MLEN=24;MSTART=5652;SAMPLES=bwambale,doris,kidongo;SVTYPE=INS
20	37862802	MERGED_NUMT_105	N	<INS	MT>	199	PASS	CIEND=-1,0;CIPOS=0,1;END=37862802;IMPRECISE;SAMPLES=Banyo,Tobi,bwambale,doris,kidongo,paquita,vaillant;SVTYPE=INS
21	11861086	MERGED_NUMT_106	N	<INS	MT>	199	PASS	CIEND=-164,0;CIPOS=0,164;END=11861249;IMPRECISE;SAMPLES=Basho;SVTYPE=INS
21	20051368	MERGED_NUMT_107	N	<INS	MT>	199	PASS	CIEND=-1,0;CIPOS=0,1;END=20051368;IMPRECISE;MEND=7586;MLEN=89;MSTART=7498;SAMPLES=Banyo,Damian,paquita;SVTYPE=INS
22	17045130	MERGED_NUMT_108	N	<INS	MT>	199	PASS	CIEND=-16,0;CIPOS=0,16;END=17045145;IMPRECISE;SAMPLES=doris;SVTYPE=INS
22	34959934	MERGED_NUMT_109	N	<INS	MT>	199	PASS	CIEND=-663,0;CIPOS=0,663;END=34960596;IMPRECISE;MEND=12391;MLEN=22;MSTART=12370;SAMPLES=bwambale;SVTYPE=INS
22	45556878	MERGED_NUMT_110	N	<INS	MT>	199	PASS	CIEND=-1,0;CIPOS=0,1;END=45556878;IMPRECISE;SAMPLES=Banyo,Basho,Tobi,kopongo,koto;SVTYPE=INS
22	46390166	MERGED_NUMT_111	N	<INS	MT>	199	PASS	CIEND=-15,0;CIPOS=0,15;END=46390180;IMPRECISE;MEND=1020;MLEN=588;MSTART=433;SAMPLES=Banyo;SVTYPE=INS
2A	32432629	MERGED_NUMT_113	N	<INS	MT>	199	PASS	CIEND=-1,0;CIPOS=0,1;END=32432629;IMPRECISE;MEND=663;MLEN=73;MSTART=591;SAMPLES=Damian,Taweh,donald,julie,paquita;SVTYPE=INS
2A	36130381	MERGED_NUMT_114	N	<INS	MT>	199	PASS	CIEND=-4,0;CIPOS=0,4;END=36130384;IMPRECISE;SAMPLES=andromeda;SVTYPE=INS
2A	38089974	MERGED_NUMT_115	N	<INS	MT>	199	PASS	CIEND=-3,0;CIPOS=0,3;END=38089976;IMPRECISE;MEND=221;MLEN=54;MSTART=168;SAMPLES=Tobi;SVTYPE=INS
2A	50843604	MERGED_NUMT_116	N	<INS	MT>	199	PASS	CIEND=-1,0;CIPOS=0,1;END=50843604;IMPRECISE;MEND=1906;MLEN=254;MSTART=1653;SAMPLES=Banyo,Basho,Julie,Taweh,Tobi,andromeda,bosco,bwambale,clara,harriet,jimmie,kopongo,koto,nakuu,paquita;SVTYPE=INS
2A	69497462	MERGED_NUMT_117	N	<INS	MT>	199	PASS	CIEND=-1,0;CIPOS=0,1;END=69497462;IMPRECISE;MEND=379;MLEN=187;MSTART=193;SAMPLES=Basho,Taweh,kopongo;SVTYPE=INS
2A	76459907	MERGED_NUMT_118	N	<INS	MT>	199	PASS	CIEND=-1,0;CIPOS=0,1;END=76459907;IMPRECISE;MEND=4505;MLEN=118;MSTART=4388;SAMPLES=Julie,Taweh,Tobi,paquita;SVTYPE=INS
2A	81559554	MERGED_NUMT_119	N	<INS	MT>	199	PASS	CIEND=-1,0;CIPOS=0,1;END=81559554;IMPRECISE;MEND=1503;MLEN=67;MSTART=1437;SAMPLES=Basho,Julie,Taweh,kopongo;SVTYPE=INS
2A	103254756	MERGED_NUMT_121	N	<INS	MT>	199	PASS	CIEND=-3,0;CIPOS=0,3;END=103254758;IMPRECISE;SAMPLES=clara;SVTYPE=INS
2B	120791739	MERGED_NUMT_123	N	<INS	MT>	199	PASS	CIEND=-97,0;CIPOS=0,97;END=120791835;IMPRECISE;SAMPLES=kidongo;SVTYPE=INS
2B	140826318	MERGED_NUMT_124	N	<INS	MT>	199	PASS	CIEND=-4,0;CIPOS=0,4;END=140826321;IMPRECISE;MEND=13181;MLEN=57;MSTART=13125;SAMPLES=vaillant;SVTYPE=INS
2B	146980648	MERGED_NUMT_125	N	<INS	MT>	199	PASS	CIEND=-1,0;CIPOS=0,1;END=146980648;IMPRECISE;SAMPLES=Julie,Tobi,bosco,donald,jimmie,kopongo,paquita;SVTYPE=INS
2B	153941592	MERGED_NUMT_126	N	<INS	MT>	199	PASS	CIEND=-1,0;CIPOS=0,1;END=153941592;IMPRECISE;MEND=10400;MLEN=99;MSTART=10302;SAMPLES=bwambale,paquita;SVTYPE=INS
2B	155228310	MERGED_NUMT_127	N	<INS	MT>	199	PASS	CIEND=-4,0;CIPOS=0,4;END=155228313;IMPRECISE;SAMPLES=Tobi;SVTYPE=INS
2B	187264729	MERGED_NUMT_130	N	<INS	MT>	199	PASS	CIEND=-12,0;CIPOS=0,12;END=187264740;IMPRECISE;MEND=14853;MLEN=647;MSTART=14207;SAMPLES=julie;SVTYPE=INS
2B	211290190	MERGED_NUMT_131	N	<INS	MT>	199	PASS	CIEND=-1,0;CIPOS=0,1;END=211290190;IMPRECISE;MEND=4087;MLEN=104;MSTART=3984;SAMPLES=Basho,Taweh,bwambale;SVTYPE=INS
2B	220424857	MERGED_NUMT_132	N	<INS	MT>	199	PASS	CIEND=-3,0;CIPOS=0,3;END=220424859;IMPRECISE;SAMPLES=harriet;SVTYPE=INS
2B	239161904	MERGED_NUMT_133	N	<INS	MT>	199	PASS	CIEND=-242,0;CIPOS=0,242;END=239162145;IMPRECISE;MEND=16492;MLEN=75;MSTART=16418;SAMPLES=doris;SVTYPE=INS
2B	239320363	MERGED_NUMT_134	N	<INS	MT>	199	PASS	CIEND=-1,0;CIPOS=0,1;END=239320363;IMPRECISE;SAMPLES=Taweh,paquita;SVTYPE=INS
3	7153964	MERGED_NUMT_135	N	<INS	MT>	199	PASS	CIEND=-3,0;CIPOS=0,3;END=7153966;IMPRECISE;MEND=11846;MLEN=4132;MSTART=617;SAMPLES=paquita;SVTYPE=INS
3	15177049	MERGED_NUMT_136	N	<INS	MT>	199	PASS	CIEND=-4,0;CIPOS=0,4;END=15177052;IMPRECISE;MEND=13561;MLEN=6;MSTART=13556;SAMPLES=jimmie;SVTYPE=INS
3	24262895	MERGED_NUMT_137	N	<INS	MT>	199	PASS	CIEND=-3,0;CIPOS=0,3;END=24262897;IMPRECISE;MEND=11889;MLEN=122;MSTART=11768;SAMPLES=Tobi;SVTYPE=INS
3	34596667	MERGED_NUMT_138	N	<INS	MT>	199	PASS	CIEND=-3,0;CIPOS=0,3;END=34596669;IMPRECISE;SAMPLES=andromeda;SVTYPE=INS
3	38377382	MERGED_NUMT_139	N	<INS	MT>	199	PASS	CIEND=-3,0;CIPOS=0,3;END=38377384;IMPRECISE;MEND=13131;MLEN=146;MSTART=12986;SAMPLES=clara;SVTYPE=INS
3	66610663	MERGED_NUMT_142	N	<INS	MT>	199	PASS	CIEND=-1,0;CIPOS=0,1;END=66610663;IMPRECISE;MEND=13169;MLEN=55;MSTART=13115;SAMPLES=bosco,clint,jimmie;SVTYPE=INS
3	70232270	MERGED_NUMT_143	N	<INS	MT>	199	PASS	CIEND=-4,0;CIPOS=0,4;END=70232273;IMPRECISE;MEND=7833;MLEN=64;MSTART=7770;SAMPLES=kidongo;SVTYPE=INS
3	77563785	MERGED_NUMT_144	N	<INS	MT>	199	PASS	CIEND=-468,0;CIPOS=0,468;END=77564252;IMPRECISE;MEND=1995;MLEN=65;MSTART=1931;SAMPLES=bosco;SVTYPE=INS
3	108271839	MERGED_NUMT_146	N	<INS	MT>	199	PASS	CIEND=-3,0;CIPOS=0,3;END=108271841;IMPRECISE;SAMPLES=jimmie;SVTYPE=INS
3	110325305	MERGED_NUMT_147	N	<INS	MT>	199	PASS	CIEND=-13,0;CIPOS=0,13;END=110325317;IMPRECISE;SAMPLES=doris;SVTYPE=INS
3	114969010	MERGED_NUMT_149	N	<INS	MT>	199	PASS	CIEND=-2,0;CIPOS=0,2;END=114969011;IMPRECISE;MEND=6805;MLEN=180;MSTART=6626;SAMPLES=Banyo,Damian,Julie,Taweh,Tobi,andromeda,bwambale,clara,donald,doris,harriet,julie,kidongo,kopongo,koto,nakuu,paquita,vaillant,vincent;SVTYPE=INS
3	123187451	MERGED_NUMT_150	N	<INS	MT>	89	PASS	CIEND=-3,0;CIPOS=0,3;END=123187453;IMPRECISE;MEND=2369;MLEN=77;MSTART=2293;SAMPLES=Basho;SVTYPE=INS
3	124694374	MERGED_NUMT_151	N	<INS	MT>	199	PASS	CIEND=-5,0;CIPOS=0,5;END=124694378;IMPRECISE;MEND=11307;MLEN=100;MSTART=11208;SAMPLES=Basho,Taweh,harriet,kopongo,koto,nakuu;SVTYPE=INS
3	149344270	MERGED_NUMT_153	N	<INS	MT>	199	PASS	CIEND=-150,0;CIPOS=0,150;END=149344419;IMPRECISE;MEND=8826;MLEN=157;MSTART=8670;SAMPLES=clint;SVTYPE=INS
3	173849361	MERGED_NUMT_154	N	<INS	MT>	199	PASS	CIEND=-4,0;CIPOS=0,4;END=173849364;IMPRECISE;MEND=5991;MLEN=32;MSTART=5960;SAMPLES=Tobi;SVTYPE=INS
3	188473090	MERGED_NUMT_155	N	<INS	MT>	128	PASS	CIEND=-367,0;CIPOS=0,367;END=188473456;IMPRECISE;SAMPLES=vaillant;SVTYPE=INS
3	191131411	MERGED_NUMT_156	N	<INS	MT>	199	PASS	CIEND=-1,0;CIPOS=0,1;END=191131411;IMPRECISE;MEND=12264;MLEN=390;MSTART=3941;SAMPLES=bwambale,nakuu;SVTYPE=INS
3	195441793	MERGED_NUMT_157	N	<INS	MT>	199	PASS	CIEND=-197,0;CIPOS=0,197;END=195441989;IMPRECISE;SAMPLES=clint;SVTYPE=INS
4	4490008	MERGED_NUMT_158	N	<INS	MT>	195	PASS	CIEND=-1,0;CIPOS=0,1;END=4490008;IMPRECISE;MEND=7569;MLEN=4785;MSTART=2785;SAMPLES=Banyo,Julie,Taweh,Tobi,andromeda,bwambale,clara,harriet,kopongo,koto,nakuu,vincent;SVTYPE=INS
4	9405035	MERGED_NUMT_159	N	<INS	MT>	78	PASS	CIEND=-4,0;CIPOS=0,4;END=9405038;IMPRECISE;MEND=7438;MLEN=43;MSTART=7396;SAMPLES=vincent;SVTYPE=INS
4	21550189	MERGED_NUMT_160	N	<INS	MT>	199	PASS	CIEND=-1,0;CIPOS=0,1;END=21550189;IMPRECISE;MEND=1337;MLEN=214;MSTART=1124;SAMPLES=Banyo,Basho,Damian,Taweh,harriet,kidongo,nakuu,vincent;SVTYPE=INS
4	26545628	MERGED_NUMT_161	N	<INS	MT>	199	PASS	CIEND=-9,0;CIPOS=0,9;END=26545636;IMPRECISE;MEND=13077;MLEN=177;MSTART=12901;SAMPLES=clara,doris,julie,vaillant;SVTYPE=INS
4	32556397	MERGED_NUMT_162	N	<INS	MT>	199	PASS	CIEND=-7,0;CIPOS=0,7;END=32556403;IMPRECISE;MEND=2674;MLEN=10;MSTART=2665;SAMPLES=Tobi;SVTYPE=INS
4	38411587	MERGED_NUMT_163	N	<INS	MT>	199	PASS	CIEND=-1,0;CIPOS=0,1;END=38411587;IMPRECISE;MEND=7155;MLEN=166;MSTART=6990;SAMPLES=bwambale,clara,doris,julie,kidongo;SVTYPE=INS
4	48096630	MERGED_NUMT_164	N	<INS	MT>	199	PASS	CIEND=-1,0;CIPOS=0,1;END=48096630;IMPRECISE;MEND=11788;MLEN=2926;MSTART=8863;SAMPLES=Banyo,bosco;SVTYPE=INS
4	70962145	MERGED_NUMT_165	N	<INS	MT>	199	PASS	CIEND=-6,0;CIPOS=0,6;END=70962150;IMPRECISE;MEND=15127;MLEN=35;MSTART=15093;SAMPLES=doris;SVTYPE=INS
4	90417700	MERGED_NUMT_166	N	<INS	MT>	199	PASS	CIEND=-4,0;CIPOS=0,4;END=90417703;IMPRECISE;SAMPLES=Basho;SVTYPE=INS
4	106816090	MERGED_NUMT_167	N	<INS	MT>	179	PASS	CIEND=-2,0;CIPOS=0,2;END=106816091;IMPRECISE;MEND=2194;MLEN=25;MSTART=2170;SAMPLES=harriet,nakuu,vincent;SVTYPE=INS
4	114824309	MERGED_NUMT_168	N	<INS	MT>	199	PASS	CIEND=-6,0;CIPOS=0,6;END=114824314;IMPRECISE;MEND=16427;MLEN=4158;MSTART=12270;SAMPLES=Taweh;SVTYPE=INS
4	133735392	MERGED_NUMT_170	N	<INS	MT>	199	PASS	CIEND=-1,0;CIPOS=0,1;END=133735392;IMPRECISE;SAMPLES=julie,vaillant;SVTYPE=INS
4	156217031	MERGED_NUMT_171	N	<INS	MT>	199	PASS	CIEND=-3,0;CIPOS=0,3;END=156217033;IMPRECISE;MEND=3190;MLEN=59;MSTART=3132;SAMPLES=jimmie;SVTYPE=INS
4	164004710	MERGED_NUMT_172	N	<INS	MT>	199	PASS	CIEND=-1,0;CIPOS=0,1;END=164004710;IMPRECISE;MEND=168;MLEN=25;MSTART=144;SAMPLES=bwambale,kidongo,nakuu;SVTYPE=INS
4	172108685	MERGED_NUMT_173	N	<INS	MT>	199	PASS	CIEND=-1,0;CIPOS=0,1;END=172108685;IMPRECISE;MEND=14032;MLEN=65;MSTART=13968;SAMPLES=Taweh,clara,nakuu;SVTYPE=INS
4	182339968	MERGED_NUMT_174	N	<INS	MT>	199	PASS	CIEND=-3,0;CIPOS=0,3;END=182339970;IMPRECISE;SAMPLES=andromeda;SVTYPE=INS
5	31301077	MERGED_NUMT_176	N	<INS	MT>	199	PASS	CIEND=-3,0;CIPOS=0,3;END=31301079;IMPRECISE;MEND=2267;MLEN=26;MSTART=2242;SAMPLES=doris;SVTYPE=INS
5	37515559	MERGED_NUMT_177	N	<INS	MT>	199	PASS	CIEND=-1,0;CIPOS=0,1;END=37515559;IMPRECISE;MEND=2906;MLEN=123;MSTART=2784;SAMPLES=Banyo,Basho,Damian,Julie,Taweh,Tobi,andromeda,bwambale,harriet,julie,kidongo,kopongo,koto,nakuu,paquita,vincent;SVTYPE=INS
5	56069417	MERGED_NUMT_179	N	<INS	MT>	199	PASS	CIEND=-1,0;CIPOS=0,1;END=56069417;IMPRECISE;MEND=6907;MLEN=132;MSTART=6776;SAMPLES=Basho,Damian,doris,koto,paquita;SVTYPE=INS
5	61068975	MERGED_NUMT_180	N	<INS	MT>	199	PASS	CIEND=-3,0;CIPOS=0,3;END=61068977;IMPRECISE;MEND=10195;MLEN=37;MSTART=10159;SAMPLES=Damian;SVTYPE=INS
5	64754871	MERGED_NUMT_181	N	<INS	MT>	199	PASS	CIEND=-3,0;CIPOS=0,3;END=64754873;IMPRECISE;MEND=4295;MLEN=26;MSTART=4270;SAMPLES=doris;SVTYPE=INS
5	110258981	MERGED_NUMT_182	N	<INS	MT>	199	PASS	CIEND=-197,0;CIPOS=0,197;END=110259177;IMPRECISE;SAMPLES=clara;SVTYPE=INS
5	114304516	MERGED_NUMT_183	N	<INS	MT>	83	PASS	CIEND=-149,0;CIPOS=0,149;END=114304664;IMPRECISE;SAMPLES=Basho,paquita;SVTYPE=INS
5	115354617	MERGED_NUMT_184	N	<INS	MT>	199	PASS	CIEND=-1,0;CIPOS=0,1;END=115354617;IMPRECISE;SAMPLES=Basho,koto;SVTYPE=INS
5	126116571	MERGED_NUMT_185	N	<INS	MT>	199	PASS	CIEND=-31,0;CIPOS=0,31;END=126116601;IMPRECISE;MEND=5642;MLEN=423;MSTART=5220;SAMPLES=bosco;SVTYPE=INS
5	129710252	MERGED_NUMT_186	N	<INS	MT>	199	PASS	CIEND=-1,0;CIPOS=0,1;END=129710252;IMPRECISE;MEND=9655;MLEN=92;MSTART=9564;SAMPLES=Banyo,Basho,Damian,Taweh,Tobi,andromeda,bwambale,clara,doris,harriet,julie,kidongo,koto,nakuu,paquita,vaillant,vincent;SVTYPE=INS
5	130482848	MERGED_NUMT_187	N	<INS	MT>	199	PASS	CIEND=-1,0;CIPOS=0,1;END=130482848;IMPRECISE;MEND=14392;MLEN=78;MSTART=14315;SAMPLES=Basho,Julie,Taweh,kopongo;SVTYPE=INS
5	144057677	MERGED_NUMT_189	N	<INS	MT>	199	PASS	CIEND=-1,0;CIPOS=0,1;END=144057677;IMPRECISE;SAMPLES=clara,vaillant;SVTYPE=INS
6	13590671	MERGED_NUMT_191	N	<INS	MT>	199	PASS	CIEND=-1,0;CIPOS=0,1;END=13590671;IMPRECISE;MEND=5032;MLEN=145;MSTART=4888;SAMPLES=donald,jimmie;SVTYPE=INS
6	18153284	MERGED_NUMT_192	N	<INS	MT>	199	PASS	CIEND=-1,0;CIPOS=0,1;END=18153284;IMPRECISE;MEND=11696;MLEN=160;MSTART=11537;SAMPLES=kopongo,koto;SVTYPE=INS
6	31777925	MERGED_NUMT_193	N	<INS	MT>	199	PASS	CIEND=-1,0;CIPOS=0,1;END=31777925;IMPRECISE;MEND=7185;MLEN=74;MSTART=7112;SAMPLES=Tobi,andromeda,harriet;SVTYPE=INS
6	55542634	MERGED_NUMT_195	N	<INS	MT>	199	PASS	CIEND=-9,0;CIPOS=0,9;END=55542642;IMPRECISE;MEND=11061;MLEN=633;MSTART=10429;SAMPLES=kidongo;SVTYPE=INS
6	78148848	MERGED_NUMT_197	N	<INS	MT>	199	PASS	CIEND=-4,0;CIPOS=0,4;END=78148851;IMPRECISE;SAMPLES=julie,vaillant;SVTYPE=INS
6	97692085	MERGED_NUMT_198	N	<INS	MT>	199	PASS	CIEND=-3,0;CIPOS=0,3;END=97692087;IMPRECISE;SAMPLES=Damian;SVTYPE=INS
6	101499954	MERGED_NUMT_199	N	<INS	MT>	199	PASS	CIEND=-1,0;CIPOS=0,1;END=101499954;IMPRECISE;SAMPLES=kidongo,nakuu;SVTYPE=INS
6	115104058	MERGED_NUMT_201	N	<INS	MT>	199	PASS	CIEND=-1,0;CIPOS=0,1;END=115104058;IMPRECISE;MEND=16538;MLEN=109;MSTART=16430;SAMPLES=Taweh,Tobi;SVTYPE=INS
6	122857934	MERGED_NUMT_202	N	<INS	MT>	199	PASS	CIEND=-3,0;CIPOS=0,3;END=122857936;IMPRECISE;SAMPLES=clara;SVTYPE=INS
6	136698593	MERGED_NUMT_203	N	<INS	MT>	199	PASS	CIEND=-1,0;CIPOS=0,1;END=136698593;IMPRECISE;MEND=714;MLEN=116;MSTART=599;SAMPLES=bwambale,doris,harriet,nakuu;SVTYPE=INS
6	141640006	MERGED_NUMT_204	N	<INS	MT>	199	PASS	CIEND=-1,0;CIPOS=0,1;END=141640006;IMPRECISE;SAMPLES=andromeda,doris,julie,nakuu,vincent;SVTYPE=INS
6	159060560	MERGED_NUMT_205	N	<INS	MT>	199	PASS	CIEND=-12,0;CIPOS=0,12;END=159060571;IMPRECISE;MEND=7719;MLEN=705;MSTART=7015;SAMPLES=vaillant;SVTYPE=INS
6	159756682	MERGED_NUMT_207	N	<INS	MT>	159	PASS	CIEND=-3,0;CIPOS=0,3;END=159756684;IMPRECISE;SAMPLES=Basho;SVTYPE=INS
6	172130213	MERGED_NUMT_209	N	<INS	MT>	199	PASS	CIEND=-3,0;CIPOS=0,3;END=172130215;IMPRECISE;SAMPLES=nakuu;SVTYPE=INS
7	5268643	MERGED_NUMT_210	N	<INS	MT>	199	PASS	CIEND=-1,0;CIPOS=0,1;END=5268643;IMPRECISE;MEND=3215;MLEN=14;MSTART=3202;SAMPLES=doris,vaillant;SVTYPE=INS
7	28407159	MERGED_NUMT_211	N	<INS	MT>	199	PASS	CIEND=-8,0;CIPOS=0,8;END=28407166;IMPRECISE;SAMPLES=clara;SVTYPE=INS
7	46970385	MERGED_NUMT_213	N	<INS	MT>	199	PASS	CIEND=-13,0;CIPOS=0,13;END=46970397;IMPRECISE;MEND=6374;MLEN=17;MSTART=6358;SAMPLES=bwambale,clara,nakuu;SVTYPE=INS
7	84154522	MERGED_NUMT_214	N	<INS	MT>	199	PASS	CIEND=-1,0;CIPOS=0,1;END=84154522;IMPRECISE;MEND=5451;MLEN=79;MSTART=5373;SAMPLES=andromeda,bwambale,vincent;SVTYPE=INS
7	127113025	MERGED_NUMT_215	N	<INS	MT>	199	PASS	CIEND=-30,0;CIPOS=0,30;END=127113054;IMPRECISE;SAMPLES=Basho,kopongo;SVTYPE=INS
7	143221498	MERGED_NUMT_217	N	<INS	MT>	199	PASS	CIEND=-1,0;CIPOS=0,1;END=143221498;IMPRECISE;MEND=3360;MLEN=99;MSTART=3262;SAMPLES=bosco,donald;SVTYPE=INS
7	148538739	MERGED_NUMT_219	N	<INS	MT>	199	PASS	CIEND=-1,0;CIPOS=0,1;END=148538739;IMPRECISE;MEND=3366;MLEN=57;MSTART=3310;SAMPLES=Basho,Julie,Tobi,julie,koto,paquita,vaillant,vincent;SVTYPE=INS
7	153940474	MERGED_NUMT_220	N	<INS	MT>	163	PASS	CIEND=-3,0;CIPOS=0,3;END=153940476;IMPRECISE;MEND=16436;MLEN=118;MSTART=16319;SAMPLES=Basho,koto,paquita;SVTYPE=INS
8	3684102	MERGED_NUMT_221	N	<INS	MT>	199	PASS	CIEND=-1,0;CIPOS=0,1;END=3684102;IMPRECISE;MEND=8009;MLEN=1383;MSTART=6627;SAMPLES=Banyo,Basho,Julie,bosco,bwambale,doris,kopongo,vaillant;SVTYPE=INS
8	32763420	MERGED_NUMT_223	N	<INS	MT>	187	PASS	CIEND=-29,0;CIPOS=0,29;END=32763448;IMPRECISE;SAMPLES=bosco,clint,donald,doris,harriet,jimmie,kidongo,kopongo,vaillant,vincent;SVTYPE=INS
8	36841661	MERGED_NUMT_224	N	<INS	MT>	199	PASS	CIEND=-1,0;CIPOS=0,1;END=36841661;IMPRECISE;MEND=4467;MLEN=41;MSTART=4427;SAMPLES=doris,nakuu;SVTYPE=INS
8	47894414	MERGED_NUMT_225	N	<INS	MT>	199	PASS	CIEND=-3,0;CIPOS=0,3;END=47894416;IMPRECISE;SAMPLES=jimmie;SVTYPE=INS
8	54817731	MERGED_NUMT_226	N	<INS	MT>	199	PASS	CIEND=-4,0;CIPOS=0,4;END=54817734;IMPRECISE;SAMPLES=Damian;SVTYPE=INS
8	82119190	MERGED_NUMT_231	N	<INS	MT>	199	PASS	CIEND=-3,0;CIPOS=0,3;END=82119192;IMPRECISE;MEND=2901;MLEN=538;MSTART=2364;SAMPLES=julie;SVTYPE=INS
8	119926328	MERGED_NUMT_233	N	<INS	MT>	199	PASS	CIEND=-5,0;CIPOS=0,5;END=119926332;IMPRECISE;MEND=11148;MLEN=96;MSTART=11053;SAMPLES=doris,harriet,julie,kidongo;SVTYPE=INS
8	122438297	MERGED_NUMT_234	N	<INS	MT>	199	PASS	CIEND=-5,0;CIPOS=0,5;END=122438301;IMPRECISE;MEND=14677;MLEN=160;MSTART=14518;SAMPLES=andromeda;SVTYPE=INS
9	18585006	MERGED_NUMT_236	N	<INS	MT>	199	PASS	CIEND=-5,0;CIPOS=0,5;END=18585010;IMPRECISE;MEND=4351;MLEN=126;MSTART=4226;SAMPLES=Damian;SVTYPE=INS
9	35421946	MERGED_NUMT_238	N	<INS	MT>	187	PASS	CIEND=-1,0;CIPOS=0,1;END=35421946;IMPRECISE;SAMPLES=bosco,bwambale,clara,doris,jimmie,julie,kidongo,nakuu,vaillant;SVTYPE=INS
9	67651833	MERGED_NUMT_239	N	<INS	MT>	115	PASS	CIEND=-20,0;CIPOS=0,20;END=67651852;IMPRECISE;MEND=287;MLEN=147;MSTART=141;SAMPLES=Taweh,kopongo;SVTYPE=INS
9	71578161	MERGED_NUMT_240	N	<INS	MT>	199	PASS	CIEND=-334,0;CIPOS=0,334;END=71578494;IMPRECISE;SAMPLES=doris;SVTYPE=INS
9	74451057	MERGED_NUMT_241	N	<INS	MT>	199	PASS	CIEND=-1,0;CIPOS=0,1;END=74451057;IMPRECISE;MEND=6585;MLEN=69;MSTART=6517;SAMPLES=clara,julie;SVTYPE=INS
9	83987202	MERGED_NUMT_242	N	<INS	MT>	199	PASS	CIEND=-1,0;CIPOS=0,1;END=83987202;IMPRECISE;MEND=2703;MLEN=2681;MSTART=23;SAMPLES=bwambale,nakuu;SVTYPE=INS
9	91702331	MERGED_NUMT_244	N	<INS	MT>	191	PASS	CIEND=-1,0;CIPOS=0,1;END=91702331;IMPRECISE;MEND=13527;MLEN=143;MSTART=13385;SAMPLES=Banyo,Basho,Julie,Taweh,kopongo,paquita;SVTYPE=INS
9	102237821	MERGED_NUMT_245	N	<INS	MT>	199	PASS	CIEND=-3,0;CIPOS=0,3;END=102237823;IMPRECISE;SAMPLES=andromeda,harriet;SVTYPE=INS
9	116624306	MERGED_NUMT_246	N	<INS	MT>	199	PASS	CIEND=-1,0;CIPOS=0,1;END=116624306;IMPRECISE;MEND=3381;MLEN=119;MSTART=3263;SAMPLES=Tobi,kopongo,koto;SVTYPE=INS
9	131652252	MERGED_NUMT_249	N	<INS	MT>	199	PASS	CIEND=-4,0;CIPOS=0,4;END=131652255;IMPRECISE;SAMPLES=Basho;SVTYPE=INS
Un	4348015	MERGED_NUMT_250	N	<INS	MT>	177	PASS	CIEND=-9,0;CIPOS=0,9;END=4348023;IMPRECISE;SAMPLES=Basho,andromeda,bwambale,clara,clint,donald,doris,harriet,jimmie,julie,nakuu,vaillant,vincent;SVTYPE=INS
Un	35677915	MERGED_NUMT_251	N	<INS	MT>	50	PASS	CIEND=-483,0;CIPOS=0,483;END=35678397;IMPRECISE;SAMPLES=clara;SVTYPE=INS
Un	36795669	MERGED_NUMT_252	N	<INS	MT>	175	PASS	CIEND=-1,0;CIPOS=0,1;END=36795669;IMPRECISE;SAMPLES=bosco,clara,nakuu,vaillant;SVTYPE=INS
Un	71082059	MERGED_NUMT_253	N	<INS	MT>	140	PASS	CIEND=-3,0;CIPOS=0,3;END=71082061;IMPRECISE;MEND=13245;MLEN=660;MSTART=12586;SAMPLES=Tobi;SVTYPE=INS
Un	84977663	MERGED_NUMT_255	N	<INS	MT>	149	PASS	CIEND=-3,0;CIPOS=0,3;END=84977665;IMPRECISE;SAMPLES=clara;SVTYPE=INS
Un	84980888	MERGED_NUMT_256	N	<INS	MT>	87	PASS	CIEND=-53,0;CIPOS=0,53;END=84980940;IMPRECISE;SAMPLES=Damian;SVTYPE=INS
Un	95054527	MERGED_NUMT_259	N	<INS	MT>	154	PASS	CIEND=-11,0;CIPOS=0,11;END=95054537;IMPRECISE;MEND=9023;MLEN=521;MSTART=8503;SAMPLES=Basho,Damian,andromeda,bosco,clara,clint,donald,jimmie,julie,koto;SVTYPE=INS
Un	114949461	MERGED_NUMT_260	N	<INS	MT>	75	PASS	CIEND=-1,0;CIPOS=0,1;END=114949461;IMPRECISE;MEND=1119;MLEN=281;MSTART=839;SAMPLES=Damian,kidongo;SVTYPE=INS
Un	138552652	MERGED_NUMT_262	N	<INS	MT>	154	PASS	CIEND=-14,0;CIPOS=0,14;END=138552665;IMPRECISE;SAMPLES=Damian,Taweh,bosco,bwambale,clint,doris,jimmie,julie,kidongo,nakuu,vaillant;SVTYPE=INS
Un	138558843	MERGED_NUMT_263	N	<INS	MT>	199	PASS	CIEND=-1,0;CIPOS=0,1;END=138558843;IMPRECISE;SAMPLES=Banyo,Julie,bosco,bwambale,clint,doris,jimmie,julie,kidongo,nakuu,vaillant;SVTYPE=INS
Un	138560461	MERGED_NUMT_264	N	<INS	MT>	199	PASS	CIEND=-1,0;CIPOS=0,1;END=138560461;IMPRECISE;MEND=9423;MLEN=82;MSTART=9342;SAMPLES=Basho,Damian,Julie,Taweh,Tobi,andromeda,bosco,bwambale,clara,clint,donald,doris,harriet,jimmie,julie,kidongo,koby,kopongo,nakuu,paquita,vaillant;SVTYPE=INS
Un	138561537	MERGED_NUMT_265	N	<INS	MT>	199	PASS	CIEND=-57,0;CIPOS=0,57;END=138561593;IMPRECISE;SAMPLES=bwambale;SVTYPE=INS
Un	152456411	MERGED_NUMT_266	N	<INS	MT>	140	PASS	CIEND=-41,0;CIPOS=0,41;END=152456451;IMPRECISE;SAMPLES=bwambale,clara,clint,kidongo,nakuu;SVTYPE=INS
Un	162504913	MERGED_NUMT_267	N	<INS	MT>	199	PASS	CIEND=-4,0;CIPOS=0,4;END=162504916;IMPRECISE;MEND=14884;MLEN=66;MSTART=14819;SAMPLES=bwambale;SVTYPE=INS
X	10170810	MERGED_NUMT_268	N	<INS	MT>	199	PASS	CIEND=-328,0;CIPOS=0,328;END=10171137;IMPRECISE;SAMPLES=jimmie;SVTYPE=INS
X	16015881	MERGED_NUMT_269	N	<INS	MT>	199	PASS	CIEND=-145,0;CIPOS=0,145;END=16016025;IMPRECISE;MEND=6603;MLEN=4381;MSTART=2223;SAMPLES=clara;SVTYPE=INS
X	18568634	MERGED_NUMT_270	N	<INS	MT>	199	PASS	CIEND=-3,0;CIPOS=0,3;END=18568636;IMPRECISE;SAMPLES=julie;SVTYPE=INS
X	45713292	MERGED_NUMT_271	N	<INS	MT>	199	PASS	CIEND=-5,0;CIPOS=0,5;END=45713296;IMPRECISE;SAMPLES=doris;SVTYPE=INS
X	55855900	MERGED_NUMT_272	N	<INS	MT>	95	PASS	CIEND=-1,0;CIPOS=0,1;END=55855900;IMPRECISE;SAMPLES=bwambale,doris;SVTYPE=INS
X	58434955	MERGED_NUMT_273	N	<INS	MT>	199	PASS	CIEND=-1,0;CIPOS=0,1;END=58434955;IMPRECISE;MEND=14331;MLEN=227;MSTART=14105;SAMPLES=harriet,kidongo,nakuu;SVTYPE=INS
X	127326188	MERGED_NUMT_275	N	<INS	MT>	199	PASS	CIEND=-2,0;CIPOS=0,2;END=127326189;IMPRECISE;SAMPLES=clara,doris,jimmie,julie,nakuu,vaillant;SVTYPE=INS
X	127327449	MERGED_NUMT_276	N	<INS	MT>	189	PASS	CIEND=-20,0;CIPOS=0,20;END=127327468;IMPRECISE;SAMPLES=bwambale,clara,doris,jimmie,julie,kidongo,nakuu,vaillant;SVTYPE=INS

## Sheet: bonobo
1	20407039	MERGED_NUMT_2	N	<INS	MT>	137	LowQual	CIEND=-1041,0;CIPOS=0,1041;END=20408079;IMPRECISE;SAMPLES=lb502;SVTYPE=INS
12	83490188	MERGED_NUMT_37	N	<INS	MT>	11	LowQual	CIEND=-1272,0;CIPOS=0,1272;END=83491459;IMPRECISE;SAMPLES=catherine;SVTYPE=INS
14	20088946	MERGED_NUMT_49	N	<INS	MT>	3	LowQual	CIEND=-26,0;CIPOS=0,26;END=20088971;IMPRECISE;SAMPLES=lb502;SVTYPE=INS
14	93093080	MERGED_NUMT_52	N	<INS	MT>	36	LowQual	CIEND=-103,0;CIPOS=0,103;END=93093182;IMPRECISE;SAMPLES=kosana;SVTYPE=INS
16	5657992	MERGED_NUMT_63	N	<INS	MT>	45	LowQual	CIEND=-726,0;CIPOS=0,726;END=5658717;IMPRECISE;SAMPLES=kosana;SVTYPE=INS
16	53465331	MERGED_NUMT_65	N	<INS	MT>	62	LowQual	CIEND=-816,0;CIPOS=0,816;END=53466146;IMPRECISE;SAMPLES=hortense;SVTYPE=INS
19	17155718	MERGED_NUMT_73	N	<INS	MT>	50	LowQual	CIEND=-1307,0;CIPOS=0,1307;END=17157024;IMPRECISE;SAMPLES=bono;SVTYPE=INS
19	23242224	MERGED_NUMT_77	N	<INS	MT>	38	LowQual	CIEND=-3,0;CIPOS=0,3;END=23242226;IMPRECISE;SAMPLES=kosana;SVTYPE=INS
19	43284417	MERGED_NUMT_79	N	<INS	MT>	8	LowQual	CIEND=-1053,0;CIPOS=0,1053;END=43285469;IMPRECISE;SAMPLES=hortense;SVTYPE=INS
19	52707164	MERGED_NUMT_80	N	<INS	MT>	50	LowQual	CIEND=-583,0;CIPOS=0,583;END=52707746;IMPRECISE;SAMPLES=kosana;SVTYPE=INS
22	32512826	MERGED_NUMT_90	N	<INS	MT>	29	LowQual	CIEND=-127,0;CIPOS=0,127;END=32512952;IMPRECISE;SAMPLES=desmond,kosana;SVTYPE=INS
2B	162152707	MERGED_NUMT_101	N	<INS	MT>	152	LowQual	CIEND=-876,0;CIPOS=0,876;END=162153582;IMPRECISE;SAMPLES=catherine;SVTYPE=INS
3	76651351	MERGED_NUMT_107	N	<INS	MT>	31	LowQual	CIEND=-831,0;CIPOS=0,831;END=76652181;IMPRECISE;SAMPLES=hortense;SVTYPE=INS
5	87521130	MERGED_NUMT_128	N	<INS	MT>	29	LowQual	CIEND=-713,0;CIPOS=0,713;END=87521842;IMPRECISE;SAMPLES=kosana;SVTYPE=INS
5	117306496	MERGED_NUMT_131	N	<INS	MT>	51	LowQual	CIEND=-1067,0;CIPOS=0,1067;END=117307562;IMPRECISE;SAMPLES=lb502;SVTYPE=INS
6	15838301	MERGED_NUMT_137	N	<INS	MT>	3	LowQual	CIEND=-914,0;CIPOS=0,914;END=15839214;IMPRECISE;SAMPLES=chipita;SVTYPE=INS
6	89040089	MERGED_NUMT_141	N	<INS	MT>	42	LowQual	CIEND=-42,0;CIPOS=0,42;END=89040130;IMPRECISE;SAMPLES=desmond;SVTYPE=INS
6	114415669	MERGED_NUMT_144	N	<INS	MT>	29	LowQual	CIEND=-962,0;CIPOS=0,962;END=114416630;IMPRECISE;SAMPLES=bono;SVTYPE=INS
7	158242991	MERGED_NUMT_155	N	<INS	MT>	32	LowQual	CIEND=-827,0;CIPOS=0,827;END=158243817;IMPRECISE;SAMPLES=kosana;SVTYPE=INS
8	10758168	MERGED_NUMT_157	N	<INS	MT>	8	LowQual	CIEND=-3,0;CIPOS=0,3;END=10758170;IMPRECISE;SAMPLES=hortense;SVTYPE=INS
8	100708966	MERGED_NUMT_163	N	<INS	MT>	11	LowQual	CIEND=-1123,0;CIPOS=0,1123;END=100710088;IMPRECISE;SAMPLES=catherine;SVTYPE=INS
9	132338331	MERGED_NUMT_170	N	<INS	MT>	122	LowQual	CIEND=-91,0;CIPOS=0,91;END=132338421;IMPRECISE;SAMPLES=bono,lb502;SVTYPE=INS
Un	21565799	MERGED_NUMT_174	N	<INS	MT>	31	LowQual	CIEND=-17,0;CIPOS=0,17;END=21565815;IMPRECISE;SAMPLES=catherine,kosana;SVTYPE=INS
Un	53963917	MERGED_NUMT_176	N	<INS	MT>	11	LowQual	CIEND=-635,0;CIPOS=0,635;END=53964551;IMPRECISE;SAMPLES=catherine;SVTYPE=INS
Un	152295600	MERGED_NUMT_182	N	<INS	MT>	30	LowQual	CIEND=-6,0;CIPOS=0,6;END=152295605;IMPRECISE;SAMPLES=bono,desmond,hortense;SVTYPE=INS
X	109085732	MERGED_NUMT_190	N	<INS	MT>	5	LowQual	CIEND=-3,0;CIPOS=0,3;END=109085734;IMPRECISE;SAMPLES=catherine;SVTYPE=INS
1	14082696	MERGED_NUMT_1	N	<INS	MT>	199	PASS	CIEND=-26,0;CIPOS=0,26;END=14082721;IMPRECISE;SAMPLES=catherine;SVTYPE=INS
1	66637982	MERGED_NUMT_3	N	<INS	MT>	199	PASS	CIEND=-4,0;CIPOS=0,4;END=66637985;IMPRECISE;SAMPLES=bono,catherine,dzeeta;SVTYPE=INS
1	106304671	MERGED_NUMT_4	N	<INS	MT>	199	PASS	CIEND=-1,0;CIPOS=0,1;END=106304671;IMPRECISE;SAMPLES=chipita,lb502;SVTYPE=INS
1	106477683	MERGED_NUMT_5	N	<INS	MT>	189	PASS	CIEND=-1,0;CIPOS=0,1;END=106477683;IMPRECISE;SAMPLES=catherine,chipita,dzeeta,hortense,kombote,kosana,natalie;SVTYPE=INS
1	108157166	MERGED_NUMT_6	N	<INS	MT>	199	PASS	CIEND=-4,0;CIPOS=0,4;END=108157169;IMPRECISE;SAMPLES=bono;SVTYPE=INS
1	126334352	MERGED_NUMT_7	N	<INS	MT>	93	PASS	CIEND=-120,0;CIPOS=0,120;END=126334471;IMPRECISE;SAMPLES=chipita,lb502,natalie;SVTYPE=INS
1	177281879	MERGED_NUMT_8	N	<INS	MT>	166	PASS	CIEND=-46,0;CIPOS=0,46;END=177281924;IMPRECISE;SAMPLES=catherine,hortense;SVTYPE=INS
1	179742052	MERGED_NUMT_9	N	<INS	MT>	199	PASS	CIEND=-3,0;CIPOS=0,3;END=179742054;IMPRECISE;SAMPLES=hortense;SVTYPE=INS
1	196510273	MERGED_NUMT_10	N	<INS	MT>	100	PASS	CIEND=-1,0;CIPOS=0,1;END=196510273;IMPRECISE;SAMPLES=bono,chipita,hortense,kosana,salonga;SVTYPE=INS
1	219894833	MERGED_NUMT_11	N	<INS	MT>	199	PASS	CIEND=-1,0;CIPOS=0,1;END=219894833;IMPRECISE;SAMPLES=bono,chipita,desmond,kosana;SVTYPE=INS
1	224867402	MERGED_NUMT_12	N	<INS	MT>	199	PASS	CIEND=-109,0;CIPOS=0,109;END=224867510;IMPRECISE;SAMPLES=dzeeta;SVTYPE=INS
10	3120755	MERGED_NUMT_13	N	<INS	MT>	113	PASS	CIEND=-1,0;CIPOS=0,1;END=3120755;IMPRECISE;SAMPLES=catherine,chipita,desmond,hortense,kombote,kosana,lb502,salonga;SVTYPE=INS
10	4142984	MERGED_NUMT_14	N	<INS	MT>	199	PASS	CIEND=-587,0;CIPOS=0,587;END=4143570;IMPRECISE;SAMPLES=hortense;SVTYPE=INS
10	6379459	MERGED_NUMT_15	N	<INS	MT>	111	PASS	CIEND=-326,0;CIPOS=0,326;END=6379784;IMPRECISE;SAMPLES=catherine,hortense;SVTYPE=INS
10	14213849	MERGED_NUMT_16	N	<INS	MT>	199	PASS	CIEND=-20,0;CIPOS=0,20;END=14213868;IMPRECISE;SAMPLES=desmond;SVTYPE=INS
10	16447456	MERGED_NUMT_17	N	<INS	MT>	199	PASS	CIEND=-1,0;CIPOS=0,1;END=16447456;IMPRECISE;SAMPLES=bono,catherine,chipita,desmond,dzeeta,hortense,kombote,kosana,lb502,natalie,salonga;SVTYPE=INS
10	19771213	MERGED_NUMT_18	N	<INS	MT>	199	PASS	CIEND=-1,0;CIPOS=0,1;END=19771213;IMPRECISE;SAMPLES=kosana,natalie,salonga;SVTYPE=INS
10	28249480	MERGED_NUMT_19	N	<INS	MT>	51	PASS	CIEND=-658,0;CIPOS=0,658;END=28250137;IMPRECISE;SAMPLES=hortense;SVTYPE=INS
10	50448924	MERGED_NUMT_20	N	<INS	MT>	199	PASS	CIEND=-1,0;CIPOS=0,1;END=50448924;IMPRECISE;SAMPLES=desmond,natalie;SVTYPE=INS
10	63089013	MERGED_NUMT_21	N	<INS	MT>	199	PASS	CIEND=-1,0;CIPOS=0,1;END=63089013;IMPRECISE;SAMPLES=bono,dzeeta,hortense,lb502,natalie;SVTYPE=INS
10	93035696	MERGED_NUMT_22	N	<INS	MT>	199	PASS	CIEND=-25,0;CIPOS=0,25;END=93035720;IMPRECISE;SAMPLES=desmond;SVTYPE=INS
10	100585657	MERGED_NUMT_23	N	<INS	MT>	199	PASS	CIEND=-1,0;CIPOS=0,1;END=100585657;IMPRECISE;SAMPLES=bono,chipita;SVTYPE=INS
11	23715712	MERGED_NUMT_24	N	<INS	MT>	159	PASS	CIEND=-321,0;CIPOS=0,321;END=23716032;IMPRECISE;SAMPLES=dzeeta;SVTYPE=INS
11	75405999	MERGED_NUMT_25	N	<INS	MT>	199	PASS	CIEND=-1,0;CIPOS=0,1;END=75405999;IMPRECISE;SAMPLES=bono,dzeeta,hortense,kosana;SVTYPE=INS
11	80325121	MERGED_NUMT_26	N	<INS	MT>	199	PASS	CIEND=-3,0;CIPOS=0,3;END=80325123;IMPRECISE;SAMPLES=lb502;SVTYPE=INS
11	92217738	MERGED_NUMT_27	N	<INS	MT>	199	PASS	CIEND=-3,0;CIPOS=0,3;END=92217740;IMPRECISE;SAMPLES=lb502;SVTYPE=INS
11	117751532	MERGED_NUMT_28	N	<INS	MT>	199	PASS	CIEND=-1,0;CIPOS=0,1;END=117751532;IMPRECISE;SAMPLES=bono,catherine,chipita,desmond,dzeeta,hortense,kombote,kosana,lb502,natalie,salonga;SVTYPE=INS
12	6908328	MERGED_NUMT_29	N	<INS	MT>	199	PASS	CIEND=-3,0;CIPOS=0,3;END=6908330;IMPRECISE;SAMPLES=catherine;SVTYPE=INS
12	17442288	MERGED_NUMT_30	N	<INS	MT>	199	PASS	CIEND=-4,0;CIPOS=0,4;END=17442291;IMPRECISE;SAMPLES=desmond;SVTYPE=INS
12	31761792	MERGED_NUMT_31	N	<INS	MT>	199	PASS	CIEND=-3,0;CIPOS=0,3;END=31761794;IMPRECISE;SAMPLES=lb502;SVTYPE=INS
12	39571867	MERGED_NUMT_32	N	<INS	MT>	199	PASS	CIEND=-597,0;CIPOS=0,597;END=39572463;IMPRECISE;SAMPLES=bono;SVTYPE=INS
12	46528896	MERGED_NUMT_33	N	<INS	MT>	199	PASS	CIEND=-54,0;CIPOS=0,54;END=46528949;IMPRECISE;SAMPLES=hortense;SVTYPE=INS
12	52046435	MERGED_NUMT_34	N	<INS	MT>	166	PASS	CIEND=-191,0;CIPOS=0,191;END=52046625;IMPRECISE;SAMPLES=catherine,chipita,desmond,hortense,kosana;SVTYPE=INS
12	57853960	MERGED_NUMT_35	N	<INS	MT>	199	PASS	CIEND=-3,0;CIPOS=0,3;END=57853962;IMPRECISE;SAMPLES=kombote;SVTYPE=INS
12	63871337	MERGED_NUMT_36	N	<INS	MT>	199	PASS	CIEND=-3,0;CIPOS=0,3;END=63871339;IMPRECISE;SAMPLES=bono;SVTYPE=INS
12	86577262	MERGED_NUMT_38	N	<INS	MT>	199	PASS	CIEND=-1,0;CIPOS=0,1;END=86577262;IMPRECISE;SAMPLES=dzeeta,hortense,salonga;SVTYPE=INS
12	108776749	MERGED_NUMT_39	N	<INS	MT>	199	PASS	CIEND=-22,0;CIPOS=0,22;END=108776770;IMPRECISE;SAMPLES=dzeeta;SVTYPE=INS
12	110234942	MERGED_NUMT_40	N	<INS	MT>	199	PASS	CIEND=-6,0;CIPOS=0,6;END=110234947;IMPRECISE;SAMPLES=bono,chipita,hortense;SVTYPE=INS
12	124138388	MERGED_NUMT_41	N	<INS	MT>	199	PASS	CIEND=-3,0;CIPOS=0,3;END=124138390;IMPRECISE;SAMPLES=catherine;SVTYPE=INS
12	126636751	MERGED_NUMT_42	N	<INS	MT>	199	PASS	CIEND=-1,0;CIPOS=0,1;END=126636751;IMPRECISE;SAMPLES=bono,catherine,chipita,desmond,dzeeta,hortense,kosana,lb502,natalie,salonga;SVTYPE=INS
12	126811447	MERGED_NUMT_43	N	<INS	MT>	199	PASS	CIEND=-12,0;CIPOS=0,12;END=126811458;IMPRECISE;SAMPLES=desmond;SVTYPE=INS
13	28344686	MERGED_NUMT_44	N	<INS	MT>	110	PASS	CIEND=-3,0;CIPOS=0,3;END=28344688;IMPRECISE;SAMPLES=hortense;SVTYPE=INS
13	28933134	MERGED_NUMT_45	N	<INS	MT>	109	PASS	CIEND=-400,0;CIPOS=0,400;END=28933533;IMPRECISE;SAMPLES=catherine,hortense;SVTYPE=INS
13	33266950	MERGED_NUMT_46	N	<INS	MT>	199	PASS	CIEND=-1,0;CIPOS=0,1;END=33266950;IMPRECISE;SAMPLES=bono,catherine,chipita,desmond,dzeeta,hortense,kombote,kosana,kumbuka,natalie,salonga;SVTYPE=INS
13	55107568	MERGED_NUMT_47	N	<INS	MT>	199	PASS	CIEND=-90,0;CIPOS=0,90;END=55107657;IMPRECISE;SAMPLES=desmond,kosana;SVTYPE=INS
13	86716736	MERGED_NUMT_48	N	<INS	MT>	107	PASS	CIEND=-66,0;CIPOS=0,66;END=86716801;IMPRECISE;SAMPLES=bono;SVTYPE=INS
14	22166784	MERGED_NUMT_50	N	<INS	MT>	199	PASS	CIEND=-19,0;CIPOS=0,19;END=22166802;IMPRECISE;SAMPLES=natalie;SVTYPE=INS
14	61896639	MERGED_NUMT_51	N	<INS	MT>	199	PASS	CIEND=-1,0;CIPOS=0,1;END=61896639;IMPRECISE;SAMPLES=bono,catherine,chipita,desmond,dzeeta,hortense,kombote,kosana,lb502,salonga;SVTYPE=INS
14	95855833	MERGED_NUMT_53	N	<INS	MT>	199	PASS	CIEND=-9,0;CIPOS=0,9;END=95855841;IMPRECISE;SAMPLES=salonga;SVTYPE=INS
14	102055725	MERGED_NUMT_54	N	<INS	MT>	199	PASS	CIEND=-187,0;CIPOS=0,187;END=102055911;IMPRECISE;SAMPLES=desmond;SVTYPE=INS
14	102332661	MERGED_NUMT_55	N	<INS	MT>	199	PASS	CIEND=-1,0;CIPOS=0,1;END=102332661;IMPRECISE;SAMPLES=chipita,kosana;SVTYPE=INS
14	105253732	MERGED_NUMT_56	N	<INS	MT>	94	PASS	CIEND=-1,0;CIPOS=0,1;END=105253732;IMPRECISE;SAMPLES=bono,catherine,desmond,dzeeta,natalie;SVTYPE=INS
15	51077270	MERGED_NUMT_57	N	<INS	MT>	199	PASS	CIEND=-6,0;CIPOS=0,6;END=51077275;IMPRECISE;SAMPLES=hortense;SVTYPE=INS
15	58282900	MERGED_NUMT_58	N	<INS	MT>	199	PASS	CIEND=-786,0;CIPOS=0,786;END=58283685;IMPRECISE;SAMPLES=dzeeta;SVTYPE=INS
15	79675325	MERGED_NUMT_59	N	<INS	MT>	92	PASS	CIEND=-835,0;CIPOS=0,835;END=79676159;IMPRECISE;SAMPLES=desmond;SVTYPE=INS
15	80797468	MERGED_NUMT_60	N	<INS	MT>	132	PASS	CIEND=-11,0;CIPOS=0,11;END=80797478;IMPRECISE;SAMPLES=desmond;SVTYPE=INS
16	3796182	MERGED_NUMT_61	N	<INS	MT>	199	PASS	CIEND=-1,0;CIPOS=0,1;END=3796182;IMPRECISE;SAMPLES=bono,catherine,chipita,desmond,dzeeta,hortense,kosana,kumbuka,lb502,natalie;SVTYPE=INS
16	4641561	MERGED_NUMT_62	N	<INS	MT>	199	PASS	CIEND=-3,0;CIPOS=0,3;END=4641563;IMPRECISE;SAMPLES=bono;SVTYPE=INS
16	8822938	MERGED_NUMT_64	N	<INS	MT>	61	PASS	CIEND=-49,0;CIPOS=0,49;END=8822986;IMPRECISE;SAMPLES=catherine,dzeeta,hortense;SVTYPE=INS
17	24228858	MERGED_NUMT_66	N	<INS	MT>	199	PASS	CIEND=-3,0;CIPOS=0,3;END=24228860;IMPRECISE;SAMPLES=catherine;SVTYPE=INS
17	39037296	MERGED_NUMT_67	N	<INS	MT>	112	PASS	CIEND=-3,0;CIPOS=0,3;END=39037298;IMPRECISE;SAMPLES=dzeeta;SVTYPE=INS
17	70186527	MERGED_NUMT_68	N	<INS	MT>	199	PASS	CIEND=-1,0;CIPOS=0,1;END=70186527;IMPRECISE;SAMPLES=chipita,dzeeta;SVTYPE=INS
17	70310263	MERGED_NUMT_69	N	<INS	MT>	127	PASS	CIEND=-1,0;CIPOS=0,1;END=70310263;IMPRECISE;SAMPLES=bono,catherine,desmond,dzeeta,hortense;SVTYPE=INS
18	12885363	MERGED_NUMT_70	N	<INS	MT>	199	PASS	CIEND=-260,0;CIPOS=0,260;END=12885622;IMPRECISE;SAMPLES=kosana;SVTYPE=INS
18	64467247	MERGED_NUMT_71	N	<INS	MT>	199	PASS	CIEND=-1,0;CIPOS=0,1;END=64467247;IMPRECISE;SAMPLES=desmond,hortense,natalie;SVTYPE=INS
19	7935338	MERGED_NUMT_72	N	<INS	MT>	189	PASS	CIEND=-1,0;CIPOS=0,1;END=7935338;IMPRECISE;SAMPLES=catherine,chipita,dzeeta,hortense,natalie;SVTYPE=INS
19	19489062	MERGED_NUMT_74	N	<INS	MT>	146	PASS	CIEND=-3,0;CIPOS=0,3;END=19489064;IMPRECISE;SAMPLES=hortense;SVTYPE=INS
19	20470589	MERGED_NUMT_75	N	<INS	MT>	199	PASS	CIEND=-1,0;CIPOS=0,1;END=20470589;IMPRECISE;SAMPLES=desmond,salonga;SVTYPE=INS
19	21550510	MERGED_NUMT_76	N	<INS	MT>	199	PASS	CIEND=-1,0;CIPOS=0,1;END=21550510;IMPRECISE;SAMPLES=dzeeta,hortense;SVTYPE=INS
19	34117398	MERGED_NUMT_78	N	<INS	MT>	199	PASS	CIEND=-4,0;CIPOS=0,4;END=34117401;IMPRECISE;SAMPLES=chipita,hortense,kosana,kumbuka,natalie;SVTYPE=INS
19	63596392	MERGED_NUMT_81	N	<INS	MT>	160	PASS	CIEND=-797,0;CIPOS=0,797;END=63597188;IMPRECISE;SAMPLES=dzeeta,kombote;SVTYPE=INS
20	297937	MERGED_NUMT_82	N	<INS	MT>	199	PASS	CIEND=-4,0;CIPOS=0,4;END=297940;IMPRECISE;SAMPLES=hortense;SVTYPE=INS
20	1016578	MERGED_NUMT_83	N	<INS	MT>	199	PASS	CIEND=-35,0;CIPOS=0,35;END=1016612;IMPRECISE;SAMPLES=desmond;SVTYPE=INS
20	5754195	MERGED_NUMT_84	N	<INS	MT>	199	PASS	CIEND=-3,0;CIPOS=0,3;END=5754197;IMPRECISE;SAMPLES=bono;SVTYPE=INS
20	12078100	MERGED_NUMT_85	N	<INS	MT>	199	PASS	CIEND=-1,0;CIPOS=0,1;END=12078100;IMPRECISE;SAMPLES=desmond,hortense;SVTYPE=INS
20	45501343	MERGED_NUMT_86	N	<INS	MT>	199	PASS	CIEND=-1,0;CIPOS=0,1;END=45501343;IMPRECISE;SAMPLES=bono,dzeeta;SVTYPE=INS
20	47156657	MERGED_NUMT_87	N	<INS	MT>	159	PASS	CIEND=-1,0;CIPOS=0,1;END=47156657;IMPRECISE;SAMPLES=desmond,lb502;SVTYPE=INS
21	2198643	MERGED_NUMT_88	N	<INS	MT>	199	PASS	CIEND=-273,0;CIPOS=0,273;END=2198915;IMPRECISE;SAMPLES=kumbuka,lb502;SVTYPE=INS
21	3414329	MERGED_NUMT_89	N	<INS	MT>	170	PASS	CIEND=-1,0;CIPOS=0,1;END=3414329;IMPRECISE;SAMPLES=desmond,dzeeta,hortense,kosana;SVTYPE=INS
2A	3540732	MERGED_NUMT_91	N	<INS	MT>	199	PASS	CIEND=-798,0;CIPOS=0,798;END=3541529;IMPRECISE;SAMPLES=hortense;SVTYPE=INS
2A	30074681	MERGED_NUMT_92	N	<INS	MT>	199	PASS	CIEND=-9,0;CIPOS=0,9;END=30074689;IMPRECISE;SAMPLES=dzeeta;SVTYPE=INS
2A	44895187	MERGED_NUMT_93	N	<INS	MT>	199	PASS	CIEND=-5,0;CIPOS=0,5;END=44895191;IMPRECISE;SAMPLES=lb502;SVTYPE=INS
2A	76560772	MERGED_NUMT_94	N	<INS	MT>	199	PASS	CIEND=-1,0;CIPOS=0,1;END=76560772;IMPRECISE;SAMPLES=bono,catherine,chipita,desmond,dzeeta,hortense,kombote,kosana,kumbuka,lb502,natalie,salonga;SVTYPE=INS
2A	95555638	MERGED_NUMT_95	N	<INS	MT>	199	PASS	CIEND=-3,0;CIPOS=0,3;END=95555640;IMPRECISE;SAMPLES=bono;SVTYPE=INS
2A	108827368	MERGED_NUMT_96	N	<INS	MT>	199	PASS	CIEND=-812,0;CIPOS=0,812;END=108828179;IMPRECISE;SAMPLES=chipita,desmond,dzeeta,hortense,kosana,lb502,salonga;SVTYPE=INS
2B	123021295	MERGED_NUMT_97	N	<INS	MT>	199	PASS	CIEND=-41,0;CIPOS=0,41;END=123021335;IMPRECISE;SAMPLES=kosana,natalie,salonga;SVTYPE=INS
2B	123358134	MERGED_NUMT_98	N	<INS	MT>	109	PASS	CIEND=-267,0;CIPOS=0,267;END=123358400;IMPRECISE;SAMPLES=bono,lb502;SVTYPE=INS
2B	125104619	MERGED_NUMT_99	N	<INS	MT>	199	PASS	CIEND=-1,0;CIPOS=0,1;END=125104619;IMPRECISE;SAMPLES=bono,catherine,chipita,desmond,dzeeta,hortense,kombote,kosana,lb502,natalie,salonga;SVTYPE=INS
2B	154779188	MERGED_NUMT_100	N	<INS	MT>	55	PASS	CIEND=-1,0;CIPOS=0,1;END=154779188;IMPRECISE;SAMPLES=chipita,dzeeta;SVTYPE=INS
2B	177510564	MERGED_NUMT_102	N	<INS	MT>	199	PASS	CIEND=-1,0;CIPOS=0,1;END=177510564;IMPRECISE;SAMPLES=catherine,chipita,hortense;SVTYPE=INS
2B	186468188	MERGED_NUMT_103	N	<INS	MT>	199	PASS	CIEND=-1,0;CIPOS=0,1;END=186468188;IMPRECISE;SAMPLES=bono,catherine;SVTYPE=INS
2B	217890599	MERGED_NUMT_104	N	<INS	MT>	194	PASS	CIEND=-1,0;CIPOS=0,1;END=217890599;IMPRECISE;SAMPLES=bono,chipita,desmond,dzeeta,hortense,kombote,kosana,kumbuka,lb502,natalie,salonga;SVTYPE=INS
2B	240289136	MERGED_NUMT_105	N	<INS	MT>	199	PASS	CIEND=-1,0;CIPOS=0,1;END=240289136;IMPRECISE;SAMPLES=bono,chipita,desmond,dzeeta,salonga;SVTYPE=INS
3	50120345	MERGED_NUMT_106	N	<INS	MT>	199	PASS	CIEND=-3,0;CIPOS=0,3;END=50120347;IMPRECISE;SAMPLES=kosana;SVTYPE=INS
3	101131859	MERGED_NUMT_108	N	<INS	MT>	199	PASS	CIEND=-5,0;CIPOS=0,5;END=101131863;IMPRECISE;SAMPLES=hortense;SVTYPE=INS
3	120535320	MERGED_NUMT_109	N	<INS	MT>	199	PASS	CIEND=-1,0;CIPOS=0,1;END=120535320;IMPRECISE;SAMPLES=catherine,desmond,hortense;SVTYPE=INS
3	144220631	MERGED_NUMT_110	N	<INS	MT>	101	PASS	CIEND=-3,0;CIPOS=0,3;END=144220633;IMPRECISE;SAMPLES=lb502;SVTYPE=INS
3	156944732	MERGED_NUMT_111	N	<INS	MT>	85	PASS	CIEND=-21,0;CIPOS=0,21;END=156944752;IMPRECISE;SAMPLES=chipita,hortense;SVTYPE=INS
3	166813030	MERGED_NUMT_112	N	<INS	MT>	199	PASS	CIEND=-1,0;CIPOS=0,1;END=166813030;IMPRECISE;SAMPLES=catherine,hortense;SVTYPE=INS
3	172865377	MERGED_NUMT_113	N	<INS	MT>	199	PASS	CIEND=-3,0;CIPOS=0,3;END=172865379;IMPRECISE;SAMPLES=catherine,chipita,desmond,dzeeta,kosana,lb502,natalie,salonga;SVTYPE=INS
3	197415554	MERGED_NUMT_114	N	<INS	MT>	199	PASS	CIEND=-5,0;CIPOS=0,5;END=197415558;IMPRECISE;SAMPLES=chipita,salonga;SVTYPE=INS
4	391727	MERGED_NUMT_115	N	<INS	MT>	199	PASS	CIEND=-1,0;CIPOS=0,1;END=391727;IMPRECISE;SAMPLES=catherine,chipita,desmond,dzeeta,hortense,kombote,kosana,kumbuka,lb502,natalie,salonga;SVTYPE=INS
4	3059766	MERGED_NUMT_116	N	<INS	MT>	199	PASS	CIEND=-5,0;CIPOS=0,5;END=3059770;IMPRECISE;SAMPLES=hortense;SVTYPE=INS
4	22453170	MERGED_NUMT_117	N	<INS	MT>	199	PASS	CIEND=-6,0;CIPOS=0,6;END=22453175;IMPRECISE;SAMPLES=desmond;SVTYPE=INS
4	67404970	MERGED_NUMT_118	N	<INS	MT>	199	PASS	CIEND=-15,0;CIPOS=0,15;END=67404984;IMPRECISE;SAMPLES=salonga;SVTYPE=INS
4	70082117	MERGED_NUMT_119	N	<INS	MT>	199	PASS	CIEND=-3,0;CIPOS=0,3;END=70082119;IMPRECISE;SAMPLES=natalie;SVTYPE=INS
4	98291531	MERGED_NUMT_120	N	<INS	MT>	174	PASS	CIEND=-380,0;CIPOS=0,380;END=98291910;IMPRECISE;SAMPLES=bono,chipita,dzeeta,kombote,kosana,kumbuka,natalie,salonga;SVTYPE=INS
4	117221625	MERGED_NUMT_121	N	<INS	MT>	199	PASS	CIEND=-9,0;CIPOS=0,9;END=117221633;IMPRECISE;SAMPLES=bono,catherine,chipita,desmond,dzeeta,hortense,kombote,kosana,natalie,salonga;SVTYPE=INS
4	148982682	MERGED_NUMT_122	N	<INS	MT>	35	PASS	CIEND=-2,0;CIPOS=0,2;END=148982683;IMPRECISE;SAMPLES=hortense,salonga;SVTYPE=INS
5	4311087	MERGED_NUMT_123	N	<INS	MT>	199	PASS	CIEND=-3,0;CIPOS=0,3;END=4311089;IMPRECISE;SAMPLES=kosana;SVTYPE=INS
5	18761799	MERGED_NUMT_124	N	<INS	MT>	199	PASS	CIEND=-5,0;CIPOS=0,5;END=18761803;IMPRECISE;SAMPLES=catherine;SVTYPE=INS
5	31021605	MERGED_NUMT_125	N	<INS	MT>	199	PASS	CIEND=-19,0;CIPOS=0,19;END=31021623;IMPRECISE;SAMPLES=bono,salonga;SVTYPE=INS
5	31140289	MERGED_NUMT_126	N	<INS	MT>	199	PASS	CIEND=-1,0;CIPOS=0,1;END=31140289;IMPRECISE;SAMPLES=catherine,hortense;SVTYPE=INS
5	65492617	MERGED_NUMT_127	N	<INS	MT>	47	PASS	CIEND=-16,0;CIPOS=0,16;END=65492632;IMPRECISE;SAMPLES=catherine,chipita,desmond,dzeeta,kombote;SVTYPE=INS
5	99807207	MERGED_NUMT_129	N	<INS	MT>	199	PASS	CIEND=-1,0;CIPOS=0,1;END=99807207;IMPRECISE;SAMPLES=chipita,desmond,hortense;SVTYPE=INS
5	114304643	MERGED_NUMT_130	N	<INS	MT>	199	PASS	CIEND=-108,0;CIPOS=0,108;END=114304750;IMPRECISE;SAMPLES=desmond;SVTYPE=INS
5	136455734	MERGED_NUMT_132	N	<INS	MT>	199	PASS	CIEND=-1,0;CIPOS=0,1;END=136455734;IMPRECISE;SAMPLES=bono,catherine,chipita,desmond,dzeeta,hortense,kombote,kosana,kumbuka,lb502,natalie,salonga;SVTYPE=INS
6	3184632	MERGED_NUMT_133	N	<INS	MT>	76	PASS	CIEND=-3,0;CIPOS=0,3;END=3184634;IMPRECISE;SAMPLES=catherine;SVTYPE=INS
6	4122023	MERGED_NUMT_134	N	<INS	MT>	199	PASS	CIEND=-6,0;CIPOS=0,6;END=4122028;IMPRECISE;SAMPLES=natalie;SVTYPE=INS
6	9521813	MERGED_NUMT_135	N	<INS	MT>	199	PASS	CIEND=-1,0;CIPOS=0,1;END=9521813;IMPRECISE;SAMPLES=desmond,hortense,kombote,natalie;SVTYPE=INS
6	10071995	MERGED_NUMT_136	N	<INS	MT>	181	PASS	CIEND=-1,0;CIPOS=0,1;END=10071995;IMPRECISE;SAMPLES=dzeeta,hortense,lb502;SVTYPE=INS
6	32424523	MERGED_NUMT_138	N	<INS	MT>	199	PASS	CIEND=-15,0;CIPOS=0,15;END=32424537;IMPRECISE;SAMPLES=kosana;SVTYPE=INS
6	59035404	MERGED_NUMT_139	N	<INS	MT>	199	PASS	CIEND=-4,0;CIPOS=0,4;END=59035407;IMPRECISE;SAMPLES=chipita;SVTYPE=INS
6	78148848	MERGED_NUMT_140	N	<INS	MT>	199	PASS	CIEND=-1,0;CIPOS=0,1;END=78148848;IMPRECISE;SAMPLES=bono,catherine,chipita,desmond,dzeeta,hortense,kombote,kosana,lb502,natalie,salonga;SVTYPE=INS
6	95975332	MERGED_NUMT_142	N	<INS	MT>	199	PASS	CIEND=-1,0;CIPOS=0,1;END=95975332;IMPRECISE;SAMPLES=catherine,chipita;SVTYPE=INS
6	112097514	MERGED_NUMT_143	N	<INS	MT>	199	PASS	CIEND=-101,0;CIPOS=0,101;END=112097614;IMPRECISE;SAMPLES=desmond;SVTYPE=INS
6	142890563	MERGED_NUMT_145	N	<INS	MT>	199	PASS	CIEND=-2,0;CIPOS=0,2;END=142890564;IMPRECISE;SAMPLES=bono,catherine,chipita,desmond,dzeeta,hortense,kombote,kosana,kumbuka,lb502,natalie,salonga;SVTYPE=INS
6	156612774	MERGED_NUMT_146	N	<INS	MT>	188	PASS	CIEND=-1,0;CIPOS=0,1;END=156612774;IMPRECISE;SAMPLES=bono,catherine,chipita,kombote,kosana,kumbuka,lb502,natalie,salonga;SVTYPE=INS
6	167574866	MERGED_NUMT_147	N	<INS	MT>	199	PASS	CIEND=-1,0;CIPOS=0,1;END=167574866;IMPRECISE;SAMPLES=bono,chipita,desmond,dzeeta,hortense,kosana;SVTYPE=INS
7	14902561	MERGED_NUMT_148	N	<INS	MT>	199	PASS	CIEND=-55,0;CIPOS=0,55;END=14902615;IMPRECISE;SAMPLES=dzeeta;SVTYPE=INS
7	39303362	MERGED_NUMT_149	N	<INS	MT>	104	PASS	CIEND=-469,0;CIPOS=0,469;END=39303830;IMPRECISE;SAMPLES=bono,natalie;SVTYPE=INS
7	39332358	MERGED_NUMT_150	N	<INS	MT>	199	PASS	CIEND=-1,0;CIPOS=0,1;END=39332358;IMPRECISE;SAMPLES=catherine,chipita,desmond,dzeeta,hortense,kombote,kosana,lb502,salonga;SVTYPE=INS
7	39723696	MERGED_NUMT_151	N	<INS	MT>	199	PASS	CIEND=-1,0;CIPOS=0,1;END=39723696;IMPRECISE;SAMPLES=desmond,kombote;SVTYPE=INS
7	50919910	MERGED_NUMT_152	N	<INS	MT>	76	PASS	CIEND=-3,0;CIPOS=0,3;END=50919912;IMPRECISE;SAMPLES=bono;SVTYPE=INS
7	114360447	MERGED_NUMT_153	N	<INS	MT>	199	PASS	CIEND=-1,0;CIPOS=0,1;END=114360447;IMPRECISE;SAMPLES=bono,catherine,chipita,desmond,dzeeta,hortense,kombote,kosana,kumbuka,lb502,natalie,salonga;SVTYPE=INS
7	139732454	MERGED_NUMT_154	N	<INS	MT>	199	PASS	CIEND=-1,0;CIPOS=0,1;END=139732454;IMPRECISE;SAMPLES=catherine,chipita,desmond,dzeeta,hortense,kombote,kumbuka,lb502,salonga;SVTYPE=INS
8	9652323	MERGED_NUMT_156	N	<INS	MT>	199	PASS	CIEND=-1,0;CIPOS=0,1;END=9652323;IMPRECISE;SAMPLES=desmond,kombote;SVTYPE=INS
8	35025276	MERGED_NUMT_158	N	<INS	MT>	199	PASS	CIEND=-37,0;CIPOS=0,37;END=35025312;IMPRECISE;SAMPLES=kosana;SVTYPE=INS
8	63320974	MERGED_NUMT_159	N	<INS	MT>	163	PASS	CIEND=-1,0;CIPOS=0,1;END=63320974;IMPRECISE;SAMPLES=desmond,dzeeta,kombote;SVTYPE=INS
8	71965208	MERGED_NUMT_160	N	<INS	MT>	131	PASS	CIEND=-451,0;CIPOS=0,451;END=71965658;IMPRECISE;SAMPLES=chipita,kosana;SVTYPE=INS
8	78825766	MERGED_NUMT_161	N	<INS	MT>	199	PASS	CIEND=-1,0;CIPOS=0,1;END=78825766;IMPRECISE;SAMPLES=catherine,desmond;SVTYPE=INS
8	85608024	MERGED_NUMT_162	N	<INS	MT>	199	PASS	CIEND=-3,0;CIPOS=0,3;END=85608026;IMPRECISE;SAMPLES=chipita;SVTYPE=INS
8	120325857	MERGED_NUMT_164	N	<INS	MT>	199	PASS	CIEND=-13,0;CIPOS=0,13;END=120325869;IMPRECISE;SAMPLES=natalie;SVTYPE=INS
8	131921217	MERGED_NUMT_165	N	<INS	MT>	199	PASS	CIEND=-599,0;CIPOS=0,599;END=131921815;IMPRECISE;SAMPLES=hortense;SVTYPE=INS
9	3166187	MERGED_NUMT_166	N	<INS	MT>	199	PASS	CIEND=-1,0;CIPOS=0,1;END=3166187;IMPRECISE;SAMPLES=bono,catherine,chipita,desmond,dzeeta,hortense,kombote,kosana,kumbuka,lb502,natalie,salonga;SVTYPE=INS
9	22815258	MERGED_NUMT_167	N	<INS	MT>	199	PASS	CIEND=-3,0;CIPOS=0,3;END=22815260;IMPRECISE;SAMPLES=dzeeta;SVTYPE=INS
9	22817913	MERGED_NUMT_168	N	<INS	MT>	199	PASS	CIEND=-1,0;CIPOS=0,1;END=22817913;IMPRECISE;SAMPLES=dzeeta,kosana;SVTYPE=INS
9	93382811	MERGED_NUMT_169	N	<INS	MT>	117	PASS	CIEND=-1257,0;CIPOS=0,1257;END=93384067;IMPRECISE;SAMPLES=hortense;SVTYPE=INS
9	135905875	MERGED_NUMT_171	N	<INS	MT>	185	PASS	CIEND=-1,0;CIPOS=0,1;END=135905875;IMPRECISE;SAMPLES=bono,chipita,desmond;SVTYPE=INS
M	14858	MERGED_NUMT_172	N	<INS	MT>	59	PASS	CIEND=-1176,0;CIPOS=0,1176;END=16033;IMPRECISE;SAMPLES=lb502;SVTYPE=INS
M	16165	MERGED_NUMT_173	N	<INS	MT>	170	PASS	CIEND=-3,0;CIPOS=0,3;END=16167;IMPRECISE;SAMPLES=chipita,desmond,hortense,natalie;SVTYPE=INS
Un	36795943	MERGED_NUMT_175	N	<INS	MT>	199	PASS	CIEND=-67,0;CIPOS=0,67;END=36796009;IMPRECISE;SAMPLES=desmond;SVTYPE=INS
Un	92528909	MERGED_NUMT_177	N	<INS	MT>	199	PASS	CIEND=-7,0;CIPOS=0,7;END=92528915;IMPRECISE;SAMPLES=bono,kombote,natalie,salonga;SVTYPE=INS
Un	138560459	MERGED_NUMT_178	N	<INS	MT>	199	PASS	CIEND=-1,0;CIPOS=0,1;END=138560459;IMPRECISE;SAMPLES=catherine,chipita,desmond,dzeeta,hortense;SVTYPE=INS
Un	150903704	MERGED_NUMT_179	N	<INS	MT>	101	PASS	CIEND=-235,0;CIPOS=0,235;END=150903938;IMPRECISE;SAMPLES=natalie;SVTYPE=INS
Un	151618806	MERGED_NUMT_180	N	<INS	MT>	199	PASS	CIEND=-1,0;CIPOS=0,1;END=151618806;IMPRECISE;SAMPLES=hortense,kosana;SVTYPE=INS
Un	152292143	MERGED_NUMT_181	N	<INS	MT>	160	PASS	CIEND=-1,0;CIPOS=0,1;END=152292143;IMPRECISE;SAMPLES=bono,catherine,chipita,desmond,dzeeta,hortense,kombote,kosana,natalie,salonga;SVTYPE=INS
Un	152307267	MERGED_NUMT_183	N	<INS	MT>	177	PASS	CIEND=-1,0;CIPOS=0,1;END=152307267;IMPRECISE;SAMPLES=bono,catherine,chipita;SVTYPE=INS
Un	152456356	MERGED_NUMT_184	N	<INS	MT>	199	PASS	CIEND=-70,0;CIPOS=0,70;END=152456425;IMPRECISE;SAMPLES=kosana;SVTYPE=INS
Un	155566758	MERGED_NUMT_185	N	<INS	MT>	199	PASS	CIEND=-1,0;CIPOS=0,1;END=155566758;IMPRECISE;SAMPLES=bono,chipita;SVTYPE=INS
X	17023182	MERGED_NUMT_186	N	<INS	MT>	199	PASS	CIEND=-4,0;CIPOS=0,4;END=17023185;IMPRECISE;SAMPLES=lb502;SVTYPE=INS
X	44619542	MERGED_NUMT_187	N	<INS	MT>	175	PASS	CIEND=-22,0;CIPOS=0,22;END=44619563;IMPRECISE;SAMPLES=hortense,salonga;SVTYPE=INS
X	76078301	MERGED_NUMT_188	N	<INS	MT>	199	PASS	CIEND=-589,0;CIPOS=0,589;END=76078889;IMPRECISE;SAMPLES=kosana;SVTYPE=INS
X	92043497	MERGED_NUMT_189	N	<INS	MT>	199	PASS	CIEND=-136,0;CIPOS=0,136;END=92043632;IMPRECISE;SAMPLES=dzeeta;SVTYPE=INS
X	116886664	MERGED_NUMT_191	N	<INS	MT>	199	PASS	CIEND=-204,0;CIPOS=0,204;END=116886867;IMPRECISE;SAMPLES=dzeeta,kosana;SVTYPE=INS
X	122086023	MERGED_NUMT_192	N	<INS	MT>	138	PASS	CIEND=-197,0;CIPOS=0,197;END=122086219;IMPRECISE;SAMPLES=catherine,chipita,desmond,dzeeta,kosana;SVTYPE=INS
X	146953450	MERGED_NUMT_193	N	<INS	MT>	199	PASS	CIEND=-1,0;CIPOS=0,1;END=146953450;IMPRECISE;SAMPLES=bono,dzeeta;SVTYPE=INS

## Sheet: gorilla
5	106990130	MERGED_NUMT_42	N	<INS	MT>	7	LowQual	CIEND=-75,0;CIPOS=0,75;END=106990204;IMPRECISE;SAMPLES=banjo;SVTYPE=INS
5	89417132	MERGED_NUMT_41	N	<INS	MT>	10	LowQual	CIEND=-29,0;CIPOS=0,29;END=89417160;IMPRECISE;SAMPLES=dian;SVTYPE=INS
9	74450059	MERGED_NUMT_62	N	<INS	MT>	31	LowQual	CIEND=-121,0;CIPOS=0,121;END=74450179;IMPRECISE;SAMPLES=porta;SVTYPE=INS
10	121294480	MERGED_NUMT_7	N	<INS	MT>	53	PASS	CIEND=-701,0;CIPOS=0,701;END=121295180;IMPRECISE;MEND=14275;MLEN=74;MSTART=14202;SAMPLES=mimi;SVTYPE=INS
5	77526616	MERGED_NUMT_38	N	<INS	MT>	81	PASS	CIEND=-3,0;CIPOS=0,3;END=77526618;IMPRECISE;MEND=13209;MLEN=778;MSTART=12432;SAMPLES=dian,katie,mimi,porta,sandra;SVTYPE=INS
5	83080743	MERGED_NUMT_40	N	<INS	MT>	100	PASS	CIEND=-28,0;CIPOS=0,28;END=83080770;IMPRECISE;SAMPLES=carolyn,choomba,sandra,vila;SVTYPE=INS
10	126786457	MERGED_NUMT_8	N	<INS	MT>	107	PASS	CIEND=-111,0;CIPOS=0,111;END=126786567;IMPRECISE;MEND=15982;MLEN=543;MSTART=70;SAMPLES=akiba,mimi,sandra;SVTYPE=INS
2B	28816227	MERGED_NUMT_25	N	<INS	MT>	134	PASS	CIEND=-17,0;CIPOS=0,17;END=28816243;IMPRECISE;MEND=10267;MLEN=857;MSTART=9411;SAMPLES=akiba,coco,katie,mimi,sandra;SVTYPE=INS
4	189774349	MERGED_NUMT_36	N	<INS	MT>	136	PASS	CIEND=-1,0;CIPOS=0,1;END=189774349;IMPRECISE;SAMPLES=delphi,katie;SVTYPE=INS
9	24383698	MERGED_NUMT_59	N	<INS	MT>	138	PASS	CIEND=-1463,0;CIPOS=0,1463;END=24385160;IMPRECISE;SAMPLES=dolly;SVTYPE=INS
11	108647244	MERGED_NUMT_14	N	<INS	MT>	139	PASS	CIEND=-112,0;CIPOS=0,112;END=108647355;IMPRECISE;MEND=15288;MLEN=812;MSTART=14477;SAMPLES=mimi,nyango;SVTYPE=INS
2B	42763778	MERGED_NUMT_26	N	<INS	MT>	144	PASS	CIEND=-315,0;CIPOS=0,315;END=42764092;IMPRECISE;MEND=5310;MLEN=287;MSTART=5024;SAMPLES=akiba,amani,anthal,azizi,banjo,bulera,carolyn,coco,dian,katie,kowali,mimi,oko,sandra,suzie,victoria,vila;SVTYPE=INS
9	12393406	MERGED_NUMT_58	N	<INS	MT>	152	PASS	CIEND=-1,0;CIPOS=0,1;END=12393406;IMPRECISE;MEND=9204;MLEN=6876;MSTART=515;SAMPLES=amani,anthal,azizi,banjo,bulera,carolyn,choomba,coco,delphi,dian,helen,katie,kolo,mimi,nyango,porta,vila;SVTYPE=INS
4	44798375	MERGED_NUMT_33	N	<INS	MT>	153	PASS	CIEND=-1,0;CIPOS=0,1;END=44798375;IMPRECISE;SAMPLES=akiba,azizi,delphi,helen,katie,nyango;SVTYPE=INS
13	64205237	MERGED_NUMT_15	N	<INS	MT>	161	PASS	CIEND=-120,0;CIPOS=0,120;END=64205356;IMPRECISE;MEND=11974;MLEN=1030;MSTART=10945;SAMPLES=amani,anthal,banjo,carolyn,choomba,coco,delphi,dian,dolly,helen,katie,kolo,mimi,nyango,oko,porta,vila;SVTYPE=INS
16	75661532	MERGED_NUMT_20	N	<INS	MT>	166	PASS	CIEND=-1,0;CIPOS=0,1;END=75661532;IMPRECISE;MEND=9378;MLEN=12;MSTART=9367;SAMPLES=amani,azizi,choomba,coco,dian,dolly,katie,kolo,kowali,mimi,nyango,porta,sandra,victoria,vila;SVTYPE=INS
5	127245821	MERGED_NUMT_45	N	<INS	MT>	171	PASS	CIEND=-7,0;CIPOS=0,7;END=127245827;IMPRECISE;MEND=14775;MLEN=439;MSTART=14337;SAMPLES=akiba,anthal,banjo,bulera,carolyn,choomba,delphi,dian,dolly,helen,katie,mimi,porta,suzie,vila;SVTYPE=INS
1	206790974	MERGED_NUMT_4	N	<INS	MT>	176	PASS	CIEND=-14,0;CIPOS=0,14;END=206790987;IMPRECISE;MEND=16247;MLEN=1740;MSTART=14508;SAMPLES=akiba,amani,anthal,azizi,banjo,bulera,carolyn,choomba,coco,delphi,dian,dolly,helen,katie,kolo,kowali,mimi,nyango,oko,porta,sandra,suzie,victoria,vila;SVTYPE=INS
10	113520003	MERGED_NUMT_6	N	<INS	MT>	177	PASS	CIEND=-1,0;CIPOS=0,1;END=113520003;IMPRECISE;SAMPLES=amani,delphi,dian,dolly;SVTYPE=INS
4	137963682	MERGED_NUMT_35	N	<INS	MT>	186	PASS	CIEND=-1,0;CIPOS=0,1;END=137963682;IMPRECISE;MEND=2033;MLEN=888;MSTART=1146;SAMPLES=akiba,amani,anthal,azizi,banjo,choomba,coco,delphi,dian,dolly,helen,katie,kolo,mimi,nyango,oko,porta,sandra;SVTYPE=INS
8	75072672	MERGED_NUMT_57	N	<INS	MT>	190	PASS	CIEND=-2,0;CIPOS=0,2;END=75072673;IMPRECISE;MEND=1391;MLEN=855;MSTART=537;SAMPLES=akiba,amani,anthal,azizi,banjo,carolyn,choomba,coco,delphi,dian,dolly,helen,katie,kolo,kowali,mimi,nyango,porta,sandra,suzie,vila;SVTYPE=INS
6	77905152	MERGED_NUMT_50	N	<INS	MT>	192	PASS	CIEND=-1,0;CIPOS=0,1;END=77905152;IMPRECISE;SAMPLES=akiba,azizi,katie,kolo,nyango,oko,sandra;SVTYPE=INS
1	86940261	MERGED_NUMT_1	N	<INS	MT>	195	PASS	CIEND=-1,0;CIPOS=0,1;END=86940261;IMPRECISE;MEND=5037;MLEN=782;MSTART=4256;SAMPLES=akiba,anthal,azizi,banjo,bulera,carolyn,choomba,delphi,dian,dolly,katie,kolo,kowali,mimi,nyango,oko,sandra,vila;SVTYPE=INS
1	121394919	MERGED_NUMT_2	N	<INS	MT>	199	PASS	CIEND=-3,0;CIPOS=0,3;END=121394921;IMPRECISE;SAMPLES=katie;SVTYPE=INS
1	122843178	MERGED_NUMT_3	N	<INS	MT>	199	PASS	CIEND=-4,0;CIPOS=0,4;END=122843181;IMPRECISE;MEND=6620;MLEN=125;MSTART=6496;SAMPLES=akiba,coco,dian,helen,katie,kolo,mimi;SVTYPE=INS
10	84199555	MERGED_NUMT_5	N	<INS	MT>	199	PASS	CIEND=-1,0;CIPOS=0,1;END=84199555;IMPRECISE;SAMPLES=akiba,amani,anthal,choomba,coco,dian,dolly,katie,kolo,kowali,nyango,oko,porta,vila;SVTYPE=INS
11	10652764	MERGED_NUMT_9	N	<INS	MT>	199	PASS	CIEND=-50,0;CIPOS=0,50;END=10652813;IMPRECISE;MEND=16112;MLEN=265;MSTART=218;SAMPLES=mimi;SVTYPE=INS
11	12227112	MERGED_NUMT_10	N	<INS	MT>	199	PASS	CIEND=-1,0;CIPOS=0,1;END=12227112;IMPRECISE;SAMPLES=delphi,helen,katie,porta,vila;SVTYPE=INS
11	26243159	MERGED_NUMT_11	N	<INS	MT>	199	PASS	CIEND=-3,0;CIPOS=0,3;END=26243161;IMPRECISE;SAMPLES=porta;SVTYPE=INS
11	26811169	MERGED_NUMT_12	N	<INS	MT>	199	PASS	CIEND=-1,0;CIPOS=0,1;END=26811169;IMPRECISE;SAMPLES=coco,dian;SVTYPE=INS
11	85736316	MERGED_NUMT_13	N	<INS	MT>	199	PASS	CIEND=-1,0;CIPOS=0,1;END=85736316;IMPRECISE;SAMPLES=akiba,amani,azizi,coco,delphi,katie,nyango;SVTYPE=INS
13	77418112	MERGED_NUMT_16	N	<INS	MT>	199	PASS	CIEND=-1,0;CIPOS=0,1;END=77418112;IMPRECISE;SAMPLES=abe,helen,porta;SVTYPE=INS
13	84306097	MERGED_NUMT_17	N	<INS	MT>	199	PASS	CIEND=-1,0;CIPOS=0,1;END=84306097;IMPRECISE;SAMPLES=akiba,azizi,suzie;SVTYPE=INS
14	55927002	MERGED_NUMT_18	N	<INS	MT>	199	PASS	CIEND=-4,0;CIPOS=0,4;END=55927005;IMPRECISE;SAMPLES=nyango;SVTYPE=INS
15	2864576	MERGED_NUMT_19	N	<INS	MT>	199	PASS	CIEND=-1,0;CIPOS=0,1;END=2864576;IMPRECISE;SAMPLES=choomba,delphi,oko;SVTYPE=INS
18	13819793	MERGED_NUMT_21	N	<INS	MT>	199	PASS	CIEND=-4,0;CIPOS=0,4;END=13819796;IMPRECISE;SAMPLES=katie;SVTYPE=INS
22	31621553	MERGED_NUMT_22	N	<INS	MT>	199	PASS	CIEND=-2,0;CIPOS=0,2;END=31621554;IMPRECISE;SAMPLES=akiba,amani,azizi,choomba,delphi,helen,katie,kolo,sandra,suzie;SVTYPE=INS
2A	34201326	MERGED_NUMT_23	N	<INS	MT>	199	PASS	CIEND=-2,0;CIPOS=0,2;END=34201327;IMPRECISE;MEND=13331;MLEN=657;MSTART=12675;SAMPLES=akiba,carolyn,coco,dian,dolly,katie,mimi,nyango,porta,vila;SVTYPE=INS
2A	45885448	MERGED_NUMT_24	N	<INS	MT>	199	PASS	CIEND=-4,0;CIPOS=0,4;END=45885451;IMPRECISE;SAMPLES=oko;SVTYPE=INS
3	30146675	MERGED_NUMT_27	N	<INS	MT>	199	PASS	CIEND=-14,0;CIPOS=0,14;END=30146688;IMPRECISE;MEND=14952;MLEN=191;MSTART=14762;SAMPLES=abe,akiba,amani,anthal,azizi,banjo,bulera,choomba,coco,delphi,dian,dolly,katie,kolo,mimi,nyango,oko,porta,sandra,suzie,vila;SVTYPE=INS
3	55981016	MERGED_NUMT_28	N	<INS	MT>	199	PASS	CIEND=-6,0;CIPOS=0,6;END=55981021;IMPRECISE;SAMPLES=victoria;SVTYPE=INS
3	62320358	MERGED_NUMT_29	N	<INS	MT>	199	PASS	CIEND=-5,0;CIPOS=0,5;END=62320362;IMPRECISE;SAMPLES=coco;SVTYPE=INS
3	78013769	MERGED_NUMT_30	N	<INS	MT>	199	PASS	CIEND=-3,0;CIPOS=0,3;END=78013771;IMPRECISE;SAMPLES=azizi;SVTYPE=INS
3	172523234	MERGED_NUMT_31	N	<INS	MT>	199	PASS	CIEND=-27,0;CIPOS=0,27;END=172523260;IMPRECISE;MEND=6641;MLEN=681;MSTART=5961;SAMPLES=mimi;SVTYPE=INS
3	182745724	MERGED_NUMT_32	N	<INS	MT>	199	PASS	CIEND=-6,0;CIPOS=0,6;END=182745729;IMPRECISE;SAMPLES=katie,porta,vila;SVTYPE=INS
4	119169417	MERGED_NUMT_34	N	<INS	MT>	199	PASS	CIEND=-1,0;CIPOS=0,1;END=119169417;IMPRECISE;SAMPLES=amani,anthal;SVTYPE=INS
5	57204594	MERGED_NUMT_37	N	<INS	MT>	199	PASS	CIEND=-1,0;CIPOS=0,1;END=57204594;IMPRECISE;SAMPLES=amani,coco,katie,kolo;SVTYPE=INS
5	83052514	MERGED_NUMT_39	N	<INS	MT>	199	PASS	CIEND=-1,0;CIPOS=0,1;END=83052514;IMPRECISE;SAMPLES=bulera,delphi,helen,katie,kowali;SVTYPE=INS
5	107074324	MERGED_NUMT_43	N	<INS	MT>	199	PASS	CIEND=-1,0;CIPOS=0,1;END=107074324;IMPRECISE;MEND=15891;MLEN=242;MSTART=15650;SAMPLES=akiba,amani,anthal,azizi,banjo,dolly,katie,kolo,mimi,nyango,oko,sandra;SVTYPE=INS
5	108267195	MERGED_NUMT_44	N	<INS	MT>	199	PASS	CIEND=-5,0;CIPOS=0,5;END=108267199;IMPRECISE;SAMPLES=nyango;SVTYPE=INS
5	137289465	MERGED_NUMT_46	N	<INS	MT>	199	PASS	CIEND=-1,0;CIPOS=0,1;END=137289465;IMPRECISE;MEND=686;MLEN=50;MSTART=637;SAMPLES=akiba,amani,azizi,banjo,carolyn,choomba,coco,delphi,dian,dolly,helen,katie,kolo,kowali,mimi,nyango,oko,sandra,victoria,vila;SVTYPE=INS
5	147411919	MERGED_NUMT_47	N	<INS	MT>	199	PASS	CIEND=-5,0;CIPOS=0,5;END=147411923;IMPRECISE;SAMPLES=delphi,oko;SVTYPE=INS
5	153531464	MERGED_NUMT_48	N	<INS	MT>	199	PASS	CIEND=-8,0;CIPOS=0,8;END=153531471;IMPRECISE;SAMPLES=amani,dian;SVTYPE=INS
5	155119998	MERGED_NUMT_49	N	<INS	MT>	199	PASS	CIEND=-1,0;CIPOS=0,1;END=155119998;IMPRECISE;SAMPLES=amani,delphi,oko;SVTYPE=INS
7	12546917	MERGED_NUMT_51	N	<INS	MT>	199	PASS	CIEND=-1,0;CIPOS=0,1;END=12546917;IMPRECISE;SAMPLES=bulera,delphi,helen;SVTYPE=INS
7	13689185	MERGED_NUMT_52	N	<INS	MT>	199	PASS	CIEND=-5,0;CIPOS=0,5;END=13689189;IMPRECISE;MEND=14847;MLEN=323;MSTART=14525;SAMPLES=amani,anthal,azizi,carolyn,coco,delphi,dolly,helen,katie,mimi,porta,sandra;SVTYPE=INS
7	37947260	MERGED_NUMT_53	N	<INS	MT>	199	PASS	CIEND=-249,0;CIPOS=0,249;END=37947508;IMPRECISE;SAMPLES=delphi;SVTYPE=INS
7	123671696	MERGED_NUMT_54	N	<INS	MT>	199	PASS	CIEND=-2,0;CIPOS=0,2;END=123671697;IMPRECISE;SAMPLES=amani,delphi,dian,helen,katie;SVTYPE=INS
8	14386600	MERGED_NUMT_55	N	<INS	MT>	199	PASS	CIEND=-3,0;CIPOS=0,3;END=14386602;IMPRECISE;SAMPLES=azizi;SVTYPE=INS
8	39524538	MERGED_NUMT_56	N	<INS	MT>	199	PASS	CIEND=-1,0;CIPOS=0,1;END=39524538;IMPRECISE;SAMPLES=akiba,katie,kowali,vila;SVTYPE=INS
9	27711488	MERGED_NUMT_60	N	<INS	MT>	199	PASS	CIEND=-1,0;CIPOS=0,1;END=27711488;IMPRECISE;MEND=15504;MLEN=1153;MSTART=14352;SAMPLES=akiba,amani,anthal,coco,delphi,dian,kolo,mimi,nyango,oko,sandra;SVTYPE=INS
9	30933451	MERGED_NUMT_61	N	<INS	MT>	199	PASS	CIEND=-363,0;CIPOS=0,363;END=30933813;IMPRECISE;SAMPLES=dolly;SVTYPE=INS
9	84747623	MERGED_NUMT_63	N	<INS	MT>	199	PASS	CIEND=-1,0;CIPOS=0,1;END=84747623;IMPRECISE;MEND=9541;MLEN=16;MSTART=9526;SAMPLES=coco,delphi,dian,katie,mimi;SVTYPE=INS
X	86745396	MERGED_NUMT_64	N	<INS	MT>	199	PASS	CIEND=-29,0;CIPOS=0,29;END=86745424;IMPRECISE;SAMPLES=anthal,helen,vila;SVTYPE=INS

## Sheet: orang
6	169010083	MERGED_NUMT_49	N	<INS	MT>	23	LowQual	CIEND=-71,0;CIPOS=0,71;END=169010153;IMPRECISE;SAMPLES=babu;SVTYPE=INS
9	64106981	MERGED_NUMT_59	N	<INS	MT>	29	LowQual	CIEND=-101,0;CIPOS=0,101;END=64107081;IMPRECISE;SAMPLES=temmy;SVTYPE=INS
9	119275344	MERGED_NUMT_61	N	<INS	MT>	49	LowQual	CIEND=-132,0;CIPOS=0,132;END=119275475;IMPRECISE;SAMPLES=kiki;SVTYPE=INS
1	50186339	MERGED_NUMT_1	N	<INS	MT>	199	PASS	CIEND=-1,0;CIPOS=0,1;END=50186339;IMPRECISE;SAMPLES=napoleon,nonja,sari,temmy;SVTYPE=INS
1	64571338	MERGED_NUMT_2	N	<INS	MT>	199	PASS	CIEND=-300,0;CIPOS=0,300;END=64571637;IMPRECISE;MEND=11303;MLEN=50;MSTART=11254;SAMPLES=babu,elsi;SVTYPE=INS
1	225014613	MERGED_NUMT_3	N	<INS	MT>	189	PASS	CIEND=-57,0;CIPOS=0,57;END=225014669;IMPRECISE;SAMPLES=babu,buschi,dunja,elsi,kiki,napoleon,nonja,sari,temmy,tilda;SVTYPE=INS
10	7594648	MERGED_NUMT_4	N	<INS	MT>	199	PASS	CIEND=-1,0;CIPOS=0,1;END=7594648;IMPRECISE;MEND=5078;MLEN=1013;MSTART=4066;SAMPLES=napoleon,nonja,sari,temmy,tilda;SVTYPE=INS
10	21733956	MERGED_NUMT_5	N	<INS	MT>	199	PASS	CIEND=-36,0;CIPOS=0,36;END=21733991;IMPRECISE;SAMPLES=babu,buschi,dunja,elsi,kiki,napoleon,nonja,sari,temmy,tilda;SVTYPE=INS
11	24093246	MERGED_NUMT_6	N	<INS	MT>	199	PASS	CIEND=-1,0;CIPOS=0,1;END=24093246;IMPRECISE;MEND=7847;MLEN=216;MSTART=7632;SAMPLES=napoleon,nonja,sari,temmy,tilda;SVTYPE=INS
11	69209613	MERGED_NUMT_7	N	<INS	MT>	199	PASS	CIEND=-33,0;CIPOS=0,33;END=69209645;IMPRECISE;SAMPLES=tilda;SVTYPE=INS
11	69948377	MERGED_NUMT_8	N	<INS	MT>	199	PASS	CIEND=-1,0;CIPOS=0,1;END=69948377;IMPRECISE;SAMPLES=kiki,napoleon,temmy;SVTYPE=INS
11	91931231	MERGED_NUMT_9	N	<INS	MT>	199	PASS	CIEND=-1,0;CIPOS=0,1;END=91931231;IMPRECISE;MEND=8503;MLEN=62;MSTART=8442;SAMPLES=nonja,tilda;SVTYPE=INS
12	58157649	MERGED_NUMT_10	N	<INS	MT>	199	PASS	CIEND=-1,0;CIPOS=0,1;END=58157649;IMPRECISE;MEND=4466;MLEN=46;MSTART=4421;SAMPLES=napoleon,nonja,sari,temmy,tilda;SVTYPE=INS
12	96554565	MERGED_NUMT_11	N	<INS	MT>	199	PASS	CIEND=-1,0;CIPOS=0,1;END=96554565;IMPRECISE;SAMPLES=napoleon,tilda;SVTYPE=INS
12	120784942	MERGED_NUMT_12	N	<INS	MT>	199	PASS	CIEND=-4,0;CIPOS=0,4;END=120784945;IMPRECISE;MEND=3752;MLEN=273;MSTART=3480;SAMPLES=tilda;SVTYPE=INS
13	20959703	MERGED_NUMT_13	N	<INS	MT>	199	PASS	CIEND=-1,0;CIPOS=0,1;END=20959703;IMPRECISE;MEND=13804;MLEN=111;MSTART=13694;SAMPLES=elsi,napoleon,sari,temmy,tilda;SVTYPE=INS
13	101090163	MERGED_NUMT_14	N	<INS	MT>	199	PASS	CIEND=-12,0;CIPOS=0,12;END=101090174;IMPRECISE;MEND=10797;MLEN=626;MSTART=5172;SAMPLES=elsi;SVTYPE=INS
13	108473304	MERGED_NUMT_15	N	<INS	MT>	199	PASS	CIEND=-1,0;CIPOS=0,1;END=108473304;IMPRECISE;SAMPLES=napoleon,nonja,sari,temmy,tilda;SVTYPE=INS
14	47896324	MERGED_NUMT_16	N	<INS	MT>	199	PASS	CIEND=-16,0;CIPOS=0,16;END=47896339;IMPRECISE;SAMPLES=napoleon,sari,temmy,tilda;SVTYPE=INS
14	81943408	MERGED_NUMT_17	N	<INS	MT>	199	PASS	CIEND=-1,0;CIPOS=0,1;END=81943408;IMPRECISE;MEND=2162;MLEN=180;MSTART=1983;SAMPLES=napoleon,nonja,sari,temmy,tilda;SVTYPE=INS
15	24693044	MERGED_NUMT_18	N	<INS	MT>	199	PASS	CIEND=-16,0;CIPOS=0,16;END=24693059;IMPRECISE;MEND=10237;MLEN=102;MSTART=10136;SAMPLES=napoleon,sari,tilda;SVTYPE=INS
15	54494448	MERGED_NUMT_19	N	<INS	MT>	199	PASS	CIEND=-1,0;CIPOS=0,1;END=54494448;IMPRECISE;MEND=14419;MLEN=1752;MSTART=12668;SAMPLES=dunja,elsi;SVTYPE=INS
15	94679561	MERGED_NUMT_20	N	<INS	MT>	199	PASS	CIEND=-1,0;CIPOS=0,1;END=94679561;IMPRECISE;SAMPLES=nonja,sari;SVTYPE=INS
16	69701897	MERGED_NUMT_21	N	<INS	MT>	199	PASS	CIEND=-1,0;CIPOS=0,1;END=69701897;IMPRECISE;MEND=13254;MLEN=36;MSTART=13219;SAMPLES=napoleon,nonja,sari,temmy;SVTYPE=INS
16_random	11341930	MERGED_NUMT_22	N	<INS	MT>	199	PASS	CIEND=-8,0;CIPOS=0,8;END=11341937;IMPRECISE;SAMPLES=babu,buschi,dunja,elsi,kiki,napoleon,nonja,sari,temmy,tilda;SVTYPE=INS
18	65707042	MERGED_NUMT_23	N	<INS	MT>	199	PASS	CIEND=-1,0;CIPOS=0,1;END=65707042;IMPRECISE;MEND=4976;MLEN=115;MSTART=4862;SAMPLES=babu,nonja,sari,temmy,tilda;SVTYPE=INS
18	72323150	MERGED_NUMT_24	N	<INS	MT>	150	PASS	CIEND=-1,0;CIPOS=0,1;END=72323150;IMPRECISE;MEND=7514;MLEN=143;MSTART=7372;SAMPLES=kiki,sari,tilda;SVTYPE=INS
19	47204978	MERGED_NUMT_25	N	<INS	MT>	199	PASS	CIEND=-443,0;CIPOS=0,443;END=47205420;IMPRECISE;SAMPLES=temmy;SVTYPE=INS
19	48857835	MERGED_NUMT_26	N	<INS	MT>	199	PASS	CIEND=-1,0;CIPOS=0,1;END=48857835;IMPRECISE;SAMPLES=napoleon,sari,temmy;SVTYPE=INS
21	30675833	MERGED_NUMT_27	N	<INS	MT>	199	PASS	CIEND=-597,0;CIPOS=0,597;END=30676429;IMPRECISE;SAMPLES=sari;SVTYPE=INS
21	42784518	MERGED_NUMT_28	N	<INS	MT>	199	PASS	CIEND=-1,0;CIPOS=0,1;END=42784518;IMPRECISE;SAMPLES=napoleon,nonja,temmy,tilda;SVTYPE=INS
2a	5941110	MERGED_NUMT_29	N	<INS	MT>	199	PASS	CIEND=-797,0;CIPOS=0,797;END=5941906;IMPRECISE;MEND=10442;MLEN=78;MSTART=10365;SAMPLES=elsi;SVTYPE=INS
2a	18972617	MERGED_NUMT_30	N	<INS	MT>	199	PASS	CIEND=-50,0;CIPOS=0,50;END=18972666;IMPRECISE;MEND=12699;MLEN=212;MSTART=12488;SAMPLES=temmy;SVTYPE=INS
2a	54662769	MERGED_NUMT_31	N	<INS	MT>	199	PASS	CIEND=-627,0;CIPOS=0,627;END=54663395;IMPRECISE;MEND=10303;MLEN=73;MSTART=10231;SAMPLES=babu;SVTYPE=INS
2b	32360222	MERGED_NUMT_32	N	<INS	MT>	199	PASS	CIEND=-14,0;CIPOS=0,14;END=32360235;IMPRECISE;SAMPLES=babu,buschi,dunja,elsi,kiki,nonja,sari,temmy;SVTYPE=INS
2b	92896170	MERGED_NUMT_33	N	<INS	MT>	199	PASS	CIEND=-41,0;CIPOS=0,41;END=92896210;IMPRECISE;SAMPLES=babu,buschi,dunja,elsi,kiki,napoleon,nonja,sari,temmy,tilda;SVTYPE=INS
3	71056098	MERGED_NUMT_34	N	<INS	MT>	199	PASS	CIEND=-12,0;CIPOS=0,12;END=71056109;IMPRECISE;SAMPLES=elsi;SVTYPE=INS
3	77133625	MERGED_NUMT_35	N	<INS	MT>	199	PASS	CIEND=-1,0;CIPOS=0,1;END=77133625;IMPRECISE;SAMPLES=babu,buschi,dunja,elsi,kiki,napoleon,nonja,tilda;SVTYPE=INS
3	94339455	MERGED_NUMT_36	N	<INS	MT>	199	PASS	CIEND=-5,0;CIPOS=0,5;END=94339459;IMPRECISE;SAMPLES=dunja;SVTYPE=INS
3	197413481	MERGED_NUMT_37	N	<INS	MT>	199	PASS	CIEND=-1,0;CIPOS=0,1;END=197413481;IMPRECISE;MEND=15057;MLEN=313;MSTART=14745;SAMPLES=buschi,elsi;SVTYPE=INS
4	21940741	MERGED_NUMT_38	N	<INS	MT>	199	PASS	CIEND=-1,0;CIPOS=0,1;END=21940741;IMPRECISE;MEND=16128;MLEN=464;MSTART=3;SAMPLES=buschi,elsi;SVTYPE=INS
4	167545968	MERGED_NUMT_39	N	<INS	MT>	199	PASS	CIEND=-1,0;CIPOS=0,1;END=167545968;IMPRECISE;MEND=10117;MLEN=57;MSTART=10061;SAMPLES=babu,elsi;SVTYPE=INS
4	170002424	MERGED_NUMT_40	N	<INS	MT>	199	PASS	CIEND=-1,0;CIPOS=0,1;END=170002424;IMPRECISE;SAMPLES=napoleon,nonja,sari,temmy,tilda;SVTYPE=INS
4	180415301	MERGED_NUMT_41	N	<INS	MT>	199	PASS	CIEND=-14,0;CIPOS=0,14;END=180415314;IMPRECISE;MEND=16295;MLEN=884;MSTART=15412;SAMPLES=buschi,dunja,elsi;SVTYPE=INS
5	48140038	MERGED_NUMT_42	N	<INS	MT>	199	PASS	CIEND=-101,0;CIPOS=0,101;END=48140138;IMPRECISE;MEND=627;MLEN=63;MSTART=565;SAMPLES=napoleon,nonja;SVTYPE=INS
5	101644901	MERGED_NUMT_43	N	<INS	MT>	199	PASS	CIEND=-1,0;CIPOS=0,1;END=101644901;IMPRECISE;MEND=6500;MLEN=4386;MSTART=2115;SAMPLES=nonja,sari;SVTYPE=INS
5	125069042	MERGED_NUMT_44	N	<INS	MT>	199	PASS	CIEND=-1118,0;CIPOS=0,1118;END=125070159;IMPRECISE;SAMPLES=temmy;SVTYPE=INS
5	165324671	MERGED_NUMT_45	N	<INS	MT>	199	PASS	CIEND=-263,0;CIPOS=0,263;END=165324933;IMPRECISE;MEND=833;MLEN=187;MSTART=647;SAMPLES=babu,buschi;SVTYPE=INS
5_random	16998365	MERGED_NUMT_46	N	<INS	MT>	199	PASS	CIEND=-9,0;CIPOS=0,9;END=16998373;IMPRECISE;MEND=694;MLEN=46;MSTART=649;SAMPLES=babu;SVTYPE=INS
6	25995583	MERGED_NUMT_47	N	<INS	MT>	199	PASS	CIEND=-141,0;CIPOS=0,141;END=25995723;IMPRECISE;SAMPLES=babu,buschi,dunja,elsi,kiki,napoleon,nonja,sari,temmy,tilda;SVTYPE=INS
6	168711690	MERGED_NUMT_48	N	<INS	MT>	199	PASS	CIEND=-1,0;CIPOS=0,1;END=168711690;IMPRECISE;MEND=5964;MLEN=188;MSTART=5777;SAMPLES=babu,buschi,dunja;SVTYPE=INS
6_random	9945343	MERGED_NUMT_50	N	<INS	MT>	199	PASS	CIEND=-1,0;CIPOS=0,1;END=9945343;IMPRECISE;SAMPLES=sari,tilda;SVTYPE=INS
7	53701412	MERGED_NUMT_51	N	<INS	MT>	199	PASS	CIEND=-1,0;CIPOS=0,1;END=53701412;IMPRECISE;MEND=11000;MLEN=1815;MSTART=7410;SAMPLES=babu,elsi,kiki,napoleon,nonja,sari,temmy,tilda;SVTYPE=INS
7	71781304	MERGED_NUMT_52	N	<INS	MT>	199	PASS	CIEND=-1,0;CIPOS=0,1;END=71781304;IMPRECISE;MEND=11266;MLEN=206;MSTART=11061;SAMPLES=kiki,sari,tilda;SVTYPE=INS
7	84081115	MERGED_NUMT_53	N	<INS	MT>	199	PASS	CIEND=-1,0;CIPOS=0,1;END=84081115;IMPRECISE;MEND=11084;MLEN=177;MSTART=10908;SAMPLES=nonja,temmy,tilda;SVTYPE=INS
7	93495099	MERGED_NUMT_54	N	<INS	MT>	199	PASS	CIEND=-1,0;CIPOS=0,1;END=93495099;IMPRECISE;SAMPLES=sari,tilda;SVTYPE=INS
8	1239450	MERGED_NUMT_55	N	<INS	MT>	199	PASS	CIEND=-9,0;CIPOS=0,9;END=1239458;IMPRECISE;SAMPLES=buschi,dunja,kiki,napoleon,nonja,tilda;SVTYPE=INS
8	105748189	MERGED_NUMT_56	N	<INS	MT>	199	PASS	CIEND=-1,0;CIPOS=0,1;END=105748189;IMPRECISE;SAMPLES=napoleon,temmy;SVTYPE=INS
8	117537214	MERGED_NUMT_57	N	<INS	MT>	199	PASS	CIEND=-7,0;CIPOS=0,7;END=117537220;IMPRECISE;MEND=10375;MLEN=189;MSTART=10187;SAMPLES=babu;SVTYPE=INS
9	63636271	MERGED_NUMT_58	N	<INS	MT>	199	PASS	CIEND=-1,0;CIPOS=0,1;END=63636271;IMPRECISE;MEND=7825;MLEN=184;MSTART=7642;SAMPLES=babu,buschi,elsi,kiki;SVTYPE=INS
9	108047769	MERGED_NUMT_60	N	<INS	MT>	199	PASS	CIEND=-1,0;CIPOS=0,1;END=108047769;IMPRECISE;SAMPLES=babu,kiki;SVTYPE=INS
X	46242679	MERGED_NUMT_62	N	<INS	MT>	199	PASS	CIEND=-1,0;CIPOS=0,1;END=46242679;IMPRECISE;MEND=11899;MLEN=416;MSTART=11484;SAMPLES=babu,buschi,kiki;SVTYPE=INS
X	55671809	MERGED_NUMT_63	N	<INS	MT>	199	PASS	CIEND=-356,0;CIPOS=0,356;END=55672164;IMPRECISE;SAMPLES=babu;SVTYPE=INS
X	86275609	MERGED_NUMT_64	N	<INS	MT>	199	PASS	CIEND=-1,0;CIPOS=0,1;END=86275609;IMPRECISE;SAMPLES=babu,dunja,elsi,kiki,napoleon,nonja,sari,temmy,tilda;SVTYPE=INS
X	92846820	MERGED_NUMT_65	N	<INS	MT>	199	PASS	CIEND=-3,0;CIPOS=0,3;END=92846822;IMPRECISE;MEND=12456;MLEN=87;MSTART=12370;SAMPLES=kiki;SVTYPE=INS
X	125970815	MERGED_NUMT_66	N	<INS	MT>	154	PASS	CIEND=-19,0;CIPOS=0,19;END=125970833;IMPRECISE;SAMPLES=buschi,dunja,elsi,kiki,napoleon,nonja,sari,temmy;SVTYPE=INS

## Sheet: Macaque
Additional file 1: Polymorphic Numt Calls
1	59291882	MERGED_NUMT_1	N	<INS:MT>	151	PASS	CIEND=-52,0;CIPOS=0,52;END=59291933;IMPRECISE;MEND=16407;MLEN=28;MSTART=160;SAMPLES=AG06252,AG07098;SVTYPE=INS
1	109622786	MERGED_NUMT_2	N	<INS:MT>	169	PASS	CIEND=-7,0;CIPOS=0,7;END=109622792;IMPRECISE;MEND=9868;MLEN=2062;MSTART=4665;SAMPLES=AG06249,AG07110;SVTYPE=INS
1	141368637	MERGED_NUMT_3	N	<INS:MT>	199	PASS	CIEND=-1,0;CIPOS=0,1;END=141368637;IMPRECISE;MEND=117;MLEN=98;MSTART=20;SAMPLES=AG06249,AG06252,AG07098,AG07109,AG07110;SVTYPE=INS
1	177017035	MERGED_NUMT_4	N	<INS:MT>	199	PASS	CIEND=-3,0;CIPOS=0,3;END=177017037;IMPRECISE;MEND=12026;MLEN=1817;MSTART=6386;SAMPLES=AG06252;SVTYPE=INS
10	44079471	MERGED_NUMT_5	N	<INS:MT>	199	PASS	CIEND=-1,0;CIPOS=0,1;END=44079471;IMPRECISE;MEND=9902;MLEN=228;MSTART=9675;SAMPLES=AG07098,AG07110;SVTYPE=INS
11	38624353	MERGED_NUMT_6	N	<INS:MT>	199	PASS	CIEND=-170,0;CIPOS=0,170;END=38624522;IMPRECISE;MEND=14271;MLEN=3092;MSTART=11180;SAMPLES=AG06252;SVTYPE=INS
13	11879189	MERGED_NUMT_7	N	<INS:MT>	199	PASS	CIEND=-37,0;CIPOS=0,37;END=11879225;IMPRECISE;MEND=13942;MLEN=3526;MSTART=6179;SAMPLES=AG06252;SVTYPE=INS
13	81869246	MERGED_NUMT_8	N	<INS:MT>	199	PASS	CIEND=-1,0;CIPOS=0,1;END=81869246;IMPRECISE;MEND=12982;MLEN=1210;MSTART=4823;SAMPLES=AG06249,AG06252,AG07098,AG07110;SVTYPE=INS
14	46515831	MERGED_NUMT_9	N	<INS:MT>	199	PASS	CIEND=-42,0;CIPOS=0,42;END=46515872;IMPRECISE;MEND=9964;MLEN=718;MSTART=9247;SAMPLES=AG06249;SVTYPE=INS
14	48806876	MERGED_NUMT_10	N	<INS:MT>	199	PASS	CIEND=-1,0;CIPOS=0,1;END=48806876;IMPRECISE;MEND=13515;MLEN=343;MSTART=13173;SAMPLES=AG07098,AG07110;SVTYPE=INS
16	30213977	MERGED_NUMT_11	N	<INS:MT>	199	PASS	CIEND=-1,0;CIPOS=0,1;END=30213977;IMPRECISE;MEND=8965;MLEN=5555;MSTART=2075;SAMPLES=AG06249,AG06252,AG07109;SVTYPE=INS
17	17251482	MERGED_NUMT_12	N	<INS:MT>	199	PASS	CIEND=-3,0;CIPOS=0,3;END=17251484;IMPRECISE;MEND=11302;MLEN=691;MSTART=10612;SAMPLES=AG06249,AG06252;SVTYPE=INS
17	41550465	MERGED_NUMT_13	N	<INS:MT>	199	PASS	CIEND=-1,0;CIPOS=0,1;END=41550465;IMPRECISE;MEND=7147;MLEN=3904;MSTART=3244;SAMPLES=AG06252,AG07110;SVTYPE=INS
17	55487188	MERGED_NUMT_14	N	<INS:MT>	199	PASS	CIEND=-9,0;CIPOS=0,9;END=55487196;IMPRECISE;MEND=15532;MLEN=936;MSTART=1999;SAMPLES=AG07098;SVTYPE=INS
17	83822407	MERGED_NUMT_15	N	<INS:MT>	199	PASS	CIEND=-77,0;CIPOS=0,77;END=83822483;IMPRECISE;MEND=16033;MLEN=3171;MSTART=12863;SAMPLES=AG06252,AG07109;SVTYPE=INS
18	34210767	MERGED_NUMT_16	N	<INS:MT>	118	PASS	CIEND=-4,0;CIPOS=0,4;END=34210770;IMPRECISE;MEND=3761;MLEN=658;MSTART=3104;SAMPLES=AG06252,AG07098,AG07109,AG07110;SVTYPE=INS
18	34213861	MERGED_NUMT_17	N	<INS:MT>	94	PASS	CIEND=-69,0;CIPOS=0,69;END=34213929;IMPRECISE;MEND=14425;MLEN=3037;MSTART=5207;SAMPLES=AG07098,AG07109;SVTYPE=INS
18	55189793	MERGED_NUMT_18	N	<INS:MT>	199	PASS	CIEND=-13,0;CIPOS=0,13;END=55189805;IMPRECISE;MEND=5628;MLEN=4741;MSTART=888;SAMPLES=AG06249;SVTYPE=INS
19	5858759	MERGED_NUMT_19	N	<INS:MT>	108	PASS	CIEND=-2,0;CIPOS=0,2;END=5858760;IMPRECISE;MEND=12761;MLEN=333;MSTART=12429;SAMPLES=AG06249,AG06252,AG07109,AG07110;SVTYPE=INS
2	56193181	MERGED_NUMT_20	N	<INS:MT>	199	PASS	CIEND=-8,0;CIPOS=0,8;END=56193188;IMPRECISE;MEND=6991;MLEN=665;MSTART=6327;SAMPLES=AG06252;SVTYPE=INS
2	113051699	MERGED_NUMT_21	N	<INS:MT>	199	PASS	CIEND=-3,0;CIPOS=0,3;END=113051701;IMPRECISE;MEND=3512;MLEN=473;MSTART=3040;SAMPLES=AG07110;SVTYPE=INS
2	113061650	MERGED_NUMT_22	N	<INS:MT>	6	LowQual	CIEND=-416,0;CIPOS=0,416;END=113062065;IMPRECISE;MEND=9693;MLEN=146;MSTART=9548;SAMPLES=AG06252;SVTYPE=INS
2	130464789	MERGED_NUMT_23	N	<INS:MT>	199	PASS	CIEND=-4,0;CIPOS=0,4;END=130464792;IMPRECISE;MEND=1621;MLEN=27;MSTART=1595;SAMPLES=AG06252;SVTYPE=INS
20	5282810	MERGED_NUMT_24	N	<INS:MT>	199	PASS	CIEND=-3,0;CIPOS=0,3;END=5282812;IMPRECISE;MEND=1052;MLEN=105;MSTART=948;SAMPLES=AG07098;SVTYPE=INS
3	92773495	MERGED_NUMT_25	N	<INS:MT>	199	PASS	CIEND=-6,0;CIPOS=0,6;END=92773500;IMPRECISE;MEND=14457;MLEN=1403;MSTART=3541;SAMPLES=AG06252;SVTYPE=INS
3	151789184	MERGED_NUMT_26	N	<INS:MT>	199	PASS	CIEND=-1,0;CIPOS=0,1;END=151789184;IMPRECISE;MEND=10521;MLEN=758;MSTART=5316;SAMPLES=AG07098,AG07109;SVTYPE=INS
3	185966259	MERGED_NUMT_27	N	<INS:MT>	199	PASS	CIEND=-6,0;CIPOS=0,6;END=185966264;IMPRECISE;MEND=11283;MLEN=1406;MSTART=6718;SAMPLES=AG07109;SVTYPE=INS
4	98275005	MERGED_NUMT_28	N	<INS:MT>	199	PASS	CIEND=-118,0;CIPOS=0,118;END=98275122;IMPRECISE;MEND=3835;MLEN=28;MSTART=3808;SAMPLES=AG07098;SVTYPE=INS
5	49965899	MERGED_NUMT_29	N	<INS:MT>	199	PASS	CIEND=-171,0;CIPOS=0,171;END=49966069;IMPRECISE;MEND=736;MLEN=652;MSTART=85;SAMPLES=AG06249;SVTYPE=INS
5	55922357	MERGED_NUMT_30	N	<INS:MT>	199	PASS	CIEND=-109,0;CIPOS=0,109;END=55922465;IMPRECISE;MEND=9704;MLEN=493;MSTART=6398;SAMPLES=AG06252;SVTYPE=INS
5	71040519	MERGED_NUMT_31	N	<INS:MT>	143	PASS	CIEND=-161,0;CIPOS=0,161;END=71040679;IMPRECISE;MEND=1893;MLEN=148;MSTART=1746;SAMPLES=AG06252,AG07098,AG07109,AG07110;SVTYPE=INS
5	71042760	MERGED_NUMT_32	N	<INS:MT>	116	PASS	CIEND=-86,0;CIPOS=0,86;END=71042845;IMPRECISE;MEND=16464;MLEN=67;MSTART=16398;SAMPLES=AG06249,AG06252,AG07109;SVTYPE=INS
5	101185995	MERGED_NUMT_33	N	<INS:MT>	199	PASS	CIEND=-97,0;CIPOS=0,97;END=101186091;IMPRECISE;MEND=8858;MLEN=5519;MSTART=2218;SAMPLES=AG07110;SVTYPE=INS
5	124267375	MERGED_NUMT_34	N	<INS:MT>	138	PASS	CIEND=-49,0;CIPOS=0,49;END=124267423;IMPRECISE;MEND=6955;MLEN=3798;MSTART=3158;SAMPLES=AG07109;SVTYPE=INS
5	135204195	MERGED_NUMT_35	N	<INS:MT>	199	PASS	CIEND=-1,0;CIPOS=0,1;END=135204195;IMPRECISE;MEND=14167;MLEN=115;MSTART=14053;SAMPLES=AG06249,AG06252,AG07098,AG07109;SVTYPE=INS
5	163869059	MERGED_NUMT_36	N	<INS:MT>	199	PASS	CIEND=-18,0;CIPOS=0,18;END=163869076;IMPRECISE;MEND=16349;MLEN=5925;MSTART=10425;SAMPLES=AG07098;SVTYPE=INS
6	20911088	MERGED_NUMT_37	N	<INS:MT>	122	PASS	CIEND=-3,0;CIPOS=0,3;END=20911090;IMPRECISE;MEND=3075;MLEN=1123;MSTART=1953;SAMPLES=AG07109;SVTYPE=INS
6	23134303	MERGED_NUMT_38	N	<INS:MT>	199	PASS	CIEND=-5,0;CIPOS=0,5;END=23134307;IMPRECISE;MEND=1643;MLEN=738;MSTART=906;SAMPLES=AG07110;SVTYPE=INS
6	27797461	MERGED_NUMT_39	N	<INS:MT>	199	PASS	CIEND=-9,0;CIPOS=0,9;END=27797469;IMPRECISE;MEND=16185;MLEN=852;MSTART=1262;SAMPLES=AG07110;SVTYPE=INS
6	29115129	MERGED_NUMT_40	N	<INS:MT>	199	PASS	CIEND=-7,0;CIPOS=0,7;END=29115135;IMPRECISE;MEND=13103;MLEN=3317;MSTART=6809;SAMPLES=AG06249;SVTYPE=INS
6	29663605	MERGED_NUMT_41	N	<INS:MT>	55	PASS	CIEND=-4,0;CIPOS=0,4;END=29663608;IMPRECISE;MEND=1267;MLEN=351;MSTART=917;SAMPLES=AG07098,AG07110;SVTYPE=INS
7	14025299	MERGED_NUMT_42	N	<INS:MT>	199	PASS	CIEND=-64,0;CIPOS=0,64;END=14025362;IMPRECISE;MEND=15702;MLEN=683;MSTART=210;SAMPLES=AG07109;SVTYPE=INS
7	47197107	MERGED_NUMT_43	N	<INS:MT>	199	PASS	CIEND=-3,0;CIPOS=0,3;END=47197109;IMPRECISE;MEND=13283;MLEN=74;MSTART=13210;SAMPLES=AG07109;SVTYPE=INS
7	70856348	MERGED_NUMT_44	N	<INS:MT>	199	PASS	CIEND=-1,0;CIPOS=0,1;END=70856348;IMPRECISE;MEND=11772;MLEN=155;MSTART=11618;SAMPLES=AG06249,AG07109;SVTYPE=INS
7	143904552	MERGED_NUMT_45	N	<INS:MT>	199	PASS	CIEND=-12,0;CIPOS=0,12;END=143904563;IMPRECISE;MEND=9769;MLEN=823;MSTART=7649;SAMPLES=AG06252;SVTYPE=INS
7	149999735	MERGED_NUMT_46	N	<INS:MT>	199	PASS	CIEND=-1,0;CIPOS=0,1;END=149999735;IMPRECISE;MEND=249;MLEN=238;MSTART=12;SAMPLES=AG06249,AG06252,AG07109;SVTYPE=INS
7	156312179	MERGED_NUMT_47	N	<INS:MT>	199	PASS	CIEND=-1,0;CIPOS=0,1;END=156312179;IMPRECISE;MEND=4461;MLEN=140;MSTART=4322;SAMPLES=AG06249,AG06252,AG07098,AG07109;SVTYPE=INS
8	44749810	MERGED_NUMT_48	N	<INS:MT>	199	PASS	CIEND=-3,0;CIPOS=0,3;END=44749812;IMPRECISE;MEND=7229;MLEN=751;MSTART=6479;SAMPLES=AG06249,AG06252,AG07098,AG07109,AG07110;SVTYPE=INS
8	51953194	MERGED_NUMT_49	N	<INS:MT>	199	PASS	CIEND=-1,0;CIPOS=0,1;END=51953194;IMPRECISE;MEND=15380;MLEN=171;MSTART=15210;SAMPLES=AG06249,AG06252;SVTYPE=INS
8	62542231	MERGED_NUMT_50	N	<INS:MT>	199	PASS	CIEND=-1,0;CIPOS=0,1;END=62542231;IMPRECISE;MEND=12652;MLEN=76;MSTART=12577;SAMPLES=AG06249,AG06252,AG07098,AG07109;SVTYPE=INS
8	92778238	MERGED_NUMT_51	N	<INS:MT>	199	PASS	CIEND=-1,0;CIPOS=0,1;END=92778238;IMPRECISE;MEND=16456;MLEN=135;MSTART=4;SAMPLES=AG06249,AG06252,AG07098,AG07109,AG07110;SVTYPE=INS
8	102104647	MERGED_NUMT_52	N	<INS:MT>	199	PASS	CIEND=-27,0;CIPOS=0,27;END=102104673;IMPRECISE;MEND=16441;MLEN=5445;MSTART=5599;SAMPLES=AG07109;SVTYPE=INS
8	110649705	MERGED_NUMT_53	N	<INS:MT>	178	PASS	CIEND=-147,0;CIPOS=0,147;END=110649851;IMPRECISE;MEND=11395;MLEN=60;MSTART=11336;SAMPLES=AG06249,AG06252,AG07098,AG07109;SVTYPE=INS
9	346334	MERGED_NUMT_54	N	<INS:MT>	199	PASS	CIEND=-42,0;CIPOS=0,42;END=346375;IMPRECISE;MEND=5724;MLEN=60;MSTART=5665;SAMPLES=AG06252;SVTYPE=INS
9	46591503	MERGED_NUMT_55	N	<INS:MT>	199	PASS	CIEND=-102,0;CIPOS=0,102;END=46591604;IMPRECISE;MEND=15095;MLEN=4924;MSTART=6424;SAMPLES=AG07109;SVTYPE=INS
9	91932342	MERGED_NUMT_56	N	<INS:MT>	199	PASS	CIEND=-4,0;CIPOS=0,4;END=91932345;IMPRECISE;MEND=5525;MLEN=856;MSTART=4670;SAMPLES=AG06252;SVTYPE=INS
9	103649947	MERGED_NUMT_57	N	<INS:MT>	199	PASS	CIEND=-10,0;CIPOS=0,10;END=103649956;IMPRECISE;MEND=16246;MLEN=2297;MSTART=2646;SAMPLES=AG06249;SVTYPE=INS
Un_JH290312	319649	MERGED_NUMT_58	N	<INS:MT>	58	PASS	CIEND=-7,0;CIPOS=0,7;END=319655;IMPRECISE;MEND=1366;MLEN=500;MSTART=867;SAMPLES=AG06252,AG07109,AG07110;SVTYPE=INS
Un_JH290480	457684	MERGED_NUMT_59	N	<INS:MT>	199	PASS	CIEND=-16,0;CIPOS=0,16;END=457699;IMPRECISE;MEND=11381;MLEN=521;MSTART=4693;SAMPLES=AG07109;SVTYPE=INS
Un_JH290592	61	MERGED_NUMT_60	N	<INS:MT>	71	PASS	CIEND=-3,0;CIPOS=0,3;END=63;IMPRECISE;MEND=7237;MLEN=664;MSTART=6574;SAMPLES=AG07098,AG07110;SVTYPE=INS
Un_JH291067	32643	MERGED_NUMT_61	N	<INS:MT>	199	PASS	CIEND=-188,0;CIPOS=0,188;END=32830;IMPRECISE;MEND=732;MLEN=487;MSTART=246;SAMPLES=AG07109;SVTYPE=INS
Un_JH291485	3599	MERGED_NUMT_62	N	<INS:MT>	93	PASS	CIEND=-723,0;CIPOS=0,723;END=4321;IMPRECISE;MEND=16411;MLEN=65;MSTART=249;SAMPLES=AG06252;SVTYPE=INS
Un_JH294419	112	MERGED_NUMT_63	N	<INS:MT>	199	PASS	CIEND=-45,0;CIPOS=0,45;END=156;IMPRECISE;MEND=16454;MLEN=644;MSTART=15811;SAMPLES=AG06249;SVTYPE=INS
Un_JH296062	1249	MERGED_NUMT_64	N	<INS:MT>	126	PASS	CIEND=-2,0;CIPOS=0,2;END=1250;IMPRECISE;MEND=11282;MLEN=606;MSTART=10677;SAMPLES=AG06249,AG06252,AG07109;SVTYPE=INS
Un_JH303525	0	MERGED_NUMT_65	N	<INS:MT>	199	PASS	CIEND=-1,0;CIPOS=0,1;END=0;IMPRECISE;MEND=16468;MLEN=395;MSTART=16074;SAMPLES=AG06249,AG06252,AG07098;SVTYPE=INS
X	69275894	MERGED_NUMT_66	N	<INS:MT>	199	PASS	CIEND=-41,0;CIPOS=0,41;END=69275934;IMPRECISE;MEND=14912;MLEN=2699;MSTART=12214;SAMPLES=AG07098;SVTYPE=INS
