# Supplementary material for: Characterization of nuclear mitochondrial insertions in the whole genomes of primates
Source: NAR Genom Bioinform. 2020 Nov 16;2(4):lqaa089. doi: 10.1093/nargab/lqaa089 (PMC7671390; doi:10.1093/nargab/lqaa089)
Supplement: lqaa089_Supplemental_Files [file lqaa089_supplemental_files.zip › Additional File10_ancestral shared coordinates.xlsx]

## Sheet: Sheet1
Additional file 10 - Ancestral shared Numts
Chromosome	Human Start Coordinate	Human End Coordinate	Human	Chimpanzee	Bonobo	Gorilla	Orang-utan	Macaque
1	5614806	5614937	H	C		G	O	M
1	5910318	5910528	H	C		G	O
1	8969802	8969967	H	C		G	O
1	9634687	9634887	H	C		G	O	M
1	11202904	11202975	H	C		G	O	M
1	11485319	11485829	H	C		G	O	M
1	50482768	50483177	H	C		G	O	M
1	55838223	55839324	H	C		G	O	M
1	77436934	77437100	H	C		G	O
1	81546486	81546860	H	C		G	O
1	94387537	94387832	H	C		G	O
1	94389832	94390416	H	C		G	O
1	94392191	94392581	H	C		G	O
1	94393032	94393864	H	C		G	O
1	94401962	94403299	H	C		G	O
1	107345251	107348747	H	C		G	O	M
1	114119380	114119503	H	C		G	O
1	172679671	172679742	H	C		G	O	M
1	181391921	181392314	H	C		G	O
1	191930823	191931122	H	C		G	O	M
1	205444464	205444632	H	C		G	O
1	212678338	212678414	H	C		G	O	M
1	220628496	220628597	H	C		G	O	M
1	235683320	235684221	H	C		G	O	M
1	235700696	235705689	H	C		G	O	M
1	238104063	238109691	H	C		G	O	M
1	240713186	240713317	H	C		G	O
1	94390946	94391630	H	C		G
1	94399305	94399832	H	C		G
1	142790231	142791177	H	C		G
1	238110376	238110619	H	C		G
1	564464	570304	H	C
1	18921906	18922120	H	C
1	190878857	190879190	H	C
1	249198582	249198701	H	C
1	142792529	142792578	H	C
1	143243224	143243741	H	C
1	143245170	143246118	H	C
1	143344679	143345193	H	C
1	169443301	169443396	H	C
2	22539923	22540120	H	C		G	O
2	41012097	41012257	H	C		G	O
2	50815830	50816528	H	C		G	O
2	56692157	56692326	H	C		G	O	M
2	63916544	63916755	H	C		G	O	M
2	68487872	68488140	H	C		G	O	M
2	75290875	75290980	H	C		G	O	M
2	83047996	83048129	H	C		G	O
2	85952023	85952083	H	C		G	O	M
2	103122233	103122288	H	C		G	O	M
2	104215184	104215294	H	C		G	O	M
2	109530024	109530165	H	C		G	O
2	115247929	115248000	H	C		G	O	M
2	117508761	117509888	H	C		G	O	M
2	117777773	117777954	H	C		G	O
2	117778789	117784603	H	C		G	O
2	120968426	120969851	H	C		G	O	M
2	120973476	120973925	H	C		G	O
2	120974131	120974803	H	C		G	O
2	125438296	125438579	H	C		G	O	M
2	126568394	126568669	H	C		G	O
2	126569697	126570116	H	C		G	O
2	129848516	129848603	H	C		G	O
2	131027969	131028112	H	C		G	O
2	131029383	131040904	H	C		G	O	M
2	132126634	132131329	H	C		G	O
2	132137039	132137095	H	C		G	O
2	132141276	132143891	H	C		G	O
2	135283936	135284098	H	C		G	O
2	140974570	140975540	H	C		G	O
2	140977231	140981793	H	C		G	O	M
2	140982474	140982534	H	C		G	O
2	143846227	143846443	H	C		G	O	M
2	143847584	143849153	H	C		G	O
2	143849910	143856616	H	C		G	O
2	143856947	143858914	H	C		G	O
2	148022752	148022840	H	C		G	O
2	156119977	156121314	H	C		G	O
2	156167598	156170865	H	C		G	O	M
2	175645678	175645824	H	C		G	O	M
2	180604074	180604467	H	C		G	O	M
2	197299510	197299570	H	C		G	O
2	202413991	202414987	H	C		G	O	M
2	202417479	202419952	H	C		G	O
2	202420247	202420950	H	C		G	O
2	202421825	202422852	H	C		G	O
2	203478933	203483013	H	C		G	O	M
2	212638506	212638765	H	C		G	O	M
2	212639107	212641354	H	C		G	O
2	212641934	212644730	H	C		G	O	M
2	217744440	217744561	H	C		G	O	M
2	218439524	218439578	H	C		G	O
2	220913540	220913992	H	C		G	O	M
2	227286419	227286510	H	C		G	O	M
2	229893503	229893623	H	C		G	O	M
2	236364634	236364891	H	C		G	O	M
2	238431280	238432552	H	C		G	O
2	11397042	11397111	H	C		G
2	15661291	15661406	H	C		G
2	83042103	83047090	H	C		G
2	97346576	97346656	H	C		G
2	133182673	133182748	H	C		G
2	216677391	216677513	H	C		G
2	120970237	120973176	H	C
2	202077019	202079704	H	C
2	83047091	83047150	H	C
2	85295928	85296157	H	C
2	88124409	88124884	H	C
2	92194473	92194609	H	C
2	95564754	95565243	H	C
2	95566746	95567491	H	C
2	95567552	95567703	H	C
2	167271005	167271223	H	C
2	203483339	203483595	H	C
2	203483912	203484760	H	C
2	227586985	227587142	H	C
3	12206341	12206477	H	C		G	O	M
3	12206800	12207133	H	C		G	O
3	29839143	29839386	H	C		G	O	M
3	40293638	40295258	H	C		G	O	M
3	68708101	68708189	H	C		G	O
3	72632451	72632687	H	C		G	O	M
3	89636003	89636806	H	C		G	O	M
3	89636935	89637020	H	C		G	O
3	106612986	106614747	H	C		G	O	M
3	106621370	106622402	H	C		G	O
3	122407585	122407651	H	C		G	O
3	126724319	126724444	H	C		G	O	M
3	150559858	150560014	H	C		G	O	M
3	152637483	152637645	H	C		G	O	M
3	153376592	153376776	H	C		G	O	M
3	160665442	160665830	H	C		G	O	M
3	165877691	165877911	H	C		G	O	M
3	165944495	165944590	H	C		G	O	M
3	165950270	165951045	H	C		G	O
3	175934278	175934335	H	C		G	O	M
3	176684106	176684224	H	C		G	O	M
3	176728508	176728816	H	C		G	O	M
3	185776436	185776549	H	C		G	O	M
3	43270818	43271223	H	C		G
3	63832702	63832776	H	C		G
3	96483980	96484128	H	C		G
3	165944910	165945331	H	C		G
3	171252212	171252440	H	C		G
3	96336032	96337354	H	C
3	106615140	106617101	H	C
3	106617446	106617726	H	C
3	106619706	106619913	H	C
3	106619915	106621369	H	C
3	120440870	120441492	H	C
3	128708003	128708082	H	C
3	165878193	165879852	H	C
3	28376377	28376431	H	C
3	187183969	187184039	H	C
4	5406266	5406444	H	C		G	O
4	14507530	14508073	H	C		G	O
4	25719536	25720505	H	C		G	O
4	25720834	25722679	H	C		G	O
4	27732046	27732197	H	C		G	O
4	30886019	30886804	H	C		G	O
4	46120166	46120232	H	C		G	O
4	66931062	66931174	H	C		G	O
4	68915355	68916164	H	C		G	O
4	69438209	69438337	H	C		G	O
4	82654543	82655200	H	C		G	O
4	88597229	88597358	H	C		G	O
4	90652948	90653168	H	C		G	O
4	93622976	93623804	H	C		G	O
4	117218897	117221468	H	C		G	O
4	129002560	129002931	H	C		G	O
4	156372787	156387622	H	C		G	O	M
4	164150191	164150301	H	C		G	O
4	179990591	179990745	H	C		G	O
4	182158516	182158699	H	C		G	O
4	17063500	17063790	H	C		G
4	186215304	186215367	H	C		G
4	65472098	65472313	H	C
4	65472420	65472735	H	C
4	65476261	65477600	H	C
4	117217758	117218023	H	C
4	12641918	12642259	H	C
4	94738483	94738660	H	C
5	1370659	1370883	H	C		G	O	M
5	8618689	8621131	H	C		G	O
5	8622201	8622685	H	C		G	O
5	18457329	18457446	H	C		G	O
5	60057366	60057851	H	C		G	O
5	86483549	86483604	H	C		G	O
5	93903161	93906623	H	C	B	G	O
5	97013097	97014714	H	C		G	O
5	99381642	99390749	H	C	B	G	O	M
5	118463094	118463149	H	C		G	O
5	121674534	121674668	H	C		G	O
5	123096496	123097460	H	C		G	O
5	134258999	134264217	H	C	B	G	O	M
5	162436435	162436625	H	C		G	O
5	79945841	79948187	H	C		G
5	97745398	97747484	H	C		G
5	105889064	105889233	H	C		G
5	120366682	120367012	H	C		G
5	123095897	123096227	H	C		G
5	136640789	136640909	H	C		G
5	5395493	5396050	H	C
5	29533712	29533784	H	C
5	170062562	170062630	H	C
5	162436625	162436712	H	C
6	1706212	1706399	H	C		G	O
6	24948063	24948621	H	C		G	O
6	32673900	32674678	H	C		G	O
6	42005394	42005464	H	C		G	O
6	51851777	51851871	H	C		G	O
6	62284018	62284534	H	C		G	O
6	89265011	89265139	H	C		G	O
6	95156491	95156823	H	C		G	O
6	119480472	119480586	H	C		G	O
6	133471707	133471971	H	C		G	O
6	141442033	141442092	H	C		G	O
6	143398938	143399080	H	C		G	O
6	145050073	145050339	H	C		G	O
6	153986707	153990915	H	C		G	O
6	154837650	154837723	H	C		G	O
6	74935199	74935258	H	C		G
6	92436438	92436775	H	C		G
6	92436881	92437029	H	C		G
6	156868970	156869187	H	C		G
6	161982326	161982376	H	C		G
6	169586491	169587783	H	C		G
6	75528911	75529033	H	C
6	92437028	92437260	H	C
6	133120790	133120906	H	C
6	78439872	78439972	H		B
7	22786500	22786555	H	C		G	O
7	22787143	22788457	H	C		G	O
7	36268230	36268493	H	C		G	O	M
7	45291570	45291726	H	C		G	O
7	57234682	57241904	H	C		G	O
7	57253472	57266177	H	C		G	O
7	63564472	63567737	H	C		G	O
7	67092819	67093340	H	C		G	O
7	67731307	67731529	H	C		G	O
7	68794967	68795245	H	C		G	O
7	68795578	68796435	H	C		G	O
7	68796727	68797712	H	C		G	O
7	110725457	110725542	H	C		G	O
7	112012701	112015635	H	C		G	O	M
7	116903603	116903933	H	C		G	O
7	132960211	132960409	H	C		G	O
7	140872844	140873013	H	C		G	O
7	141501137	141504465	H	C		G	O	M
7	142373009	142375525	H	C		G	O
7	151122356	151122413	H	C		G	O
7	68799290	68799581	H	C		G
7	141504769	141505330	H	C		G
7	149829090	149829249	H	C		G
7	46228613	46228687	H	C
7	67562723	67562854	H	C
7	68798010	68798990	H	C
7	153665748	153665905	H	C
7	37558350	37558438	H	C
7	57242773	57242832	H	C
7	57266178	57266237	H	C
7	63572971	63573069	H	C
7	67563101	67563339	H	C
7	115946413	115946556	H	C
7	116904449	116904584	H	C
7	142372273	142372285	H	C
7	146750137	146750262	H	C
8	15914513	15914621	H	C		G	O
8	18058425	18058854	H	C		G	O
8	18706772	18707218	H	C		G	O
8	27760762	27761236	H	C		G	O
8	32663403	32663485	H	C		G	O
8	32868968	32873384	H	C		G	O
8	32874179	32874773	H	C		G	O
8	37210841	37210926	H	C		G	O
8	47738860	47739741	H	C		G	O
8	47748451	47748491	H	C		G	O
8	49313247	49313341	H	C		G	O
8	53664303	53664517	H	C		G	O
8	68496422	68499321	H	C		G	O
8	70015208	70015466	H	C		G	O
8	77113998	77114374	H	C		G	O
8	77557692	77557904	H	C		G	O
8	104094915	104096583	H	C		G	O
8	104096993	104098929	H	C		G	O
8	104099228	104099766	H	C		G	O
8	104101654	104102856	H	C		G	O
8	111945473	111947595	H	C		G	O
8	112260876	112261137	H	C		G	O
8	121236552	121236679	H	C		G	O
8	134527748	134528087	H	C		G	O
8	134767050	134768891	H	C		G	O
8	13210906	13211030	H	C		G
8	20408707	20408917	H	C		G
8	39928109	39928166	H	C		G
8	73897932	73898089	H	C		G
8	104100643	104101158	H	C		G
8	32868127	32868238	H	C
8	36135128	36137214	H	C
8	68493039	68493098	H	C
8	140663696	140664061	H	C
9	5091067	5092005	H	C		G	O	M
9	5098996	5100917	H	C		G	O
9	5107046	5110735	H	C		G	O	M
9	18826066	18826126	H	C		G	O	M
9	33656609	33659128	H	C		G	O	M
9	33916478	33916739	H	C		G	O	M
9	34999141	34999507	H	C		G	O	M
9	80579770	80580260	H	C		G	O	M
9	81355927	81357734	H	C		G	O	M
9	81358003	81358424	H	C		G	O
9	81359143	81359202	H	C		G	O
9	81425781	81425888	H	C		G	O	M
9	94872268	94874052	H	C		G	O
9	95301345	95301968	H	C		G	O	M
9	104555736	104556159	H	C		G	O	M
9	105827691	105827894	H	C		G	O
9	112063144	112063423	H	C		G	O
9	136282436	136282552	H	C		G	O
9	18336642	18336731	H	C		G
9	70116186	70116329	H	C		G
9	85042262	85043030	H	C		G
9	132641136	132641210	H	C		G
9	5092087	5098698	H	C	B
9	83178469	83180845	H	C
9	94871200	94871972	H	C
9	98639391	98639440	H	C
9	33655879	33655891	H	C
9	69749493	69749636	H	C
10	20035566	20036099	H	C		G	O
10	21093219	21093505	H	C		G	O
10	21130300	21130473	H	C		G	O
10	25927446	25927520	H	C		G	O
10	27162190	27162334	H	C		G	O
10	30854197	30854269	H	C		G	O
10	36503827	36503943	H	C		G	O
10	57357576	57359841	H	C		G	O
10	57360133	57360493	H	C		G	O
10	70915071	70915182	H	C		G	O
10	71349635	71353116	H	C		G	O
10	71353775	71354688	H	C		G	O
10	71355014	71356206	H	C		G	O
10	81170982	81171049	H	C		G	O
10	91546381	91546867	H	C		G	O
10	96533929	96534385	H	C		G	O
10	96700016	96700878	H	C		G	O
10	98410666	98410789	H	C		G	O
10	121597520	121597692	H	C		G	O
10	131929400	131929468	H	C		G	O
10	37889725	37891902	H	C		G
10	49032828	49033266	H	C		G
10	114654337	114654449	H	C		G
10	36721804	36724090	H	C
10	2277883	2278054	H	C
10	20036447	20037579	H	C
11	10529434	10531827	H	C		G	O
11	39787796	39794792	H	C		G	O	M
11	47345535	47345732	H	C		G	O
11	63954807	63954943	H	C		G	O	M
11	81262616	81268377	H	C		G	O	M
11	87524440	87524999	H	C		G	O	M
11	87525925	87527366	H	C		G	O
11	103272744	103280305	H	C		G	O	M
11	125785411	125785481	H	C		G	O
11	127936427	127936478	H	C		G	O	M
11	31576656	31576852	H	C		G
11	55040962	55041460	H	C		G
11	74278043	74278181	H	C		G
11	103280309	103280351	H	C		G
11	110747716	110747875	H	C		G
11	6523133	6523260	H	C
11	89641709	89642219	H	C
11	89668661	89669171	H	C
11	48994505	48995015	H	C
11	89831300	89831441	H	C
12	7772911	7773193	H	C		G	O	M
12	26725475	26725700	H	C		G	O	M
12	31168380	31168611	H	C		G	O	M
12	31399642	31400696	H	C		G	O	M
12	31400982	31401907	H	C		G	O
12	40680091	40680463	H	C		G	O	M
12	42092360	42094053	H	C		G	O	M
12	108572113	108572486	H	C		G	O
12	127067855	127067915	H	C		G	O	M
12	130800144	130800346	H	C		G	O	M
12	7790010	7790241	H	C		G
12	22158766	22158870	H	C		G
12	63167790	63167857	H	C		G
12	7799468	7799682	H	C
12	9561393	9561668	H	C
12	114610224	114610285	H	C
12	127068198	127068244	H	C
13	22687328	22687454	H	C		G	O
13	24339953	24340072	H	C		G	O	M
13	36639628	36639833	H	C		G	O	M
13	48144978	48145263	H	C		G	O	M
13	50561080	50561257	H	C		G	O
13	54465722	54465886	H	C		G	O	M
13	57262610	57262783	H	C		G	O	M
13	76166375	76166543	H	C		G	O	M
13	85094391	85096308	H	C		G	O	M
13	85096692	85098200	H	C		G	O
13	89223906	89224465	H	C		G	O
13	96345376	96348707	H	C		G	O
13	97349939	97350084	H	C		G	O	M
13	57778515	57779038	H	C
13	96344795	96345082	H	C
13	96348708	96348767	H	C
14	23895673	23895740	H	C		G	O
14	52054086	52054486	H	C		G	O
14	84053850	84055436	H	C		G	O
14	84637696	84639184	H	C		G	O
14	79321222	79321294	H	C		G
14	95665570	95665684	H	C		G
14	84642353	84643426	H	C
14	84640136	84642035	H	C
15	34686795	34687192	H	C		G	O	M
15	34833016	34833413	H	C		G	O
15	41449373	41449498	H	C		G	O
15	46633589	46633796	H	C		G	O
15	48766103	48766190	H	C		G	O
15	58082416	58082474	H	C		G	O
15	58442495	58443794	H	C		G	O
15	58444861	58448397	H	C		G	O
15	67333249	67333291	H	C		G	O
15	35688443	35688613	H	C		G
15	40425971	40427393	H	C		G
16	3419598	3421388	H	C		G	O
16	3421716	3422332	H	C		G	O
16	7079728	7079786	H	C		G	O
16	10812340	10813870	H	C		G	O	M
16	10813943	10819181	H	C	B	G	O	M
16	20732370	20733723	H	C		G	O
16	49100511	49100654	H	C		G	O
16	70716615	70716669	H	C		G	O	M
16	82153464	82153523	H	C		G	O	M
16	82154094	82156214	H	C		G	O
16	3417483	3419297	H	C
16	14085783	14085856	H	C
17	18889501	18889665	H	C		G	O
17	19500849	19501124	H	C		G	O	M
17	19501872	19503387	H	C		G	O
17	19507793	19509246	H	C		G	O
17	22018521	22020726	H	C		G	O	M
17	22021361	22031841	H	C		G	O	M
17	33981890	33982213	H	C		G	O	M
17	52980462	52980535	H	C		G	O	M
17	66934855	66935264	H	C		G	O
17	18886741	18886828	H	C		G
17	27301366	27301444	H	C		G
17	59204689	59204762	H	C		G
17	19503699	19504273	H	C
17	19504577	19505197	H	C
17	19505527	19506861	H	C
17	19507161	19507472	H	C
17	22020727	22021181	H	C
17	61470716	61470946	H	C
17	22031841	22032092	H	C
18	48195898	48196248	H	C		G	O	M
18	59541786	59542143	H	C		G	O	M
18	14136790	14136856	H	C		G
19	12206468	12207149	H	C		G	O	M
19	12215699	12216004	H	C		G	O	M
19	12315005	12315359	H	C		G	O	M
19	12613952	12614583	H	C		G	O
19	30513241	30513312	H	C		G	O
19	38061381	38062117	H	C		G	O	M
19	38062716	38062814	H	C		G	O
19	38063548	38063666	H	C		G	O
19	38067158	38068626	H	C		G	O
19	38070516	38071401	H	C		G	O
19	42694854	42695088	H	C		G	O	M
19	12616466	12616820	H	C		G
19	12618365	12618917	H	C		G
19	38064779	38065519	H	C		G
19	44650581	44650662	H	C		G
19	57433369	57433792	H	C		G
19	28232717	28232786	H	C
19	57202875	57203180	H	C
19	38063793	38064420	H	C
19	57202369	57202534	H	C
20	2169055	2169129	H	C		G	O	M
20	5945826	5946149	H	C		G	O	M
20	33276467	33276839	H	C		G	O	M
20	55932464	55936114	H	C		G	O	M
20	55936769	55936828	H	C		G	O
20	58989452	58989923	H	C		G	O	M
21	26303695	26303791	H	C		G	O
21	37262572	37263471	H	C		G	O
21	45894395	45895058	H	C		G	O
21	15393901	15393967	H	C		G
21	17842740	17842836	H	C		G
21	45890558	45890811	H	C
21	45891982	45892378	H	C
21	45892713	45893026	H	C
21	45893538	45893774	H	C
21	46796103	46796299	H	C
21	9735197	9735203	HP	C
22	24347895	24348398	H	C		G	O
22	24349293	24349718	H	C		G	O
22	33290869	33291209	H	C		G	O	M
22	36568475	36569036	H	C		G	O	M
22	36569486	36570722	H	C		G	O
22	36571169	36571906	H	C		G	O
22	42160961	42161029	H	C		G
22	46866163	46866230	H	C		G
22	17357114	17357254	H	C
M	3592	3801	H		B	G	O	M
M	3592	7612	H		B	G	O	M
X	110660301	110660301	HP	C		G	O
X	55204668	55210460	H	C		G	O	M
X	102027481	102027625	H	C		G	O
X	102027924	102028199	H	C		G	O
X	125863025	125864349	H	C		G	O
X	142517720	142519330	H	C		G	O
X	142519488	142519895	H	C		G	O
X	142520234	142521912	H	C		G	O
X	62059095	62061287	H	C		G
X	62061482	62063615	H	C		G
X	5086878	5088813	H	C
X	102057841	102057969	H	C
X	102059569	102060551	H	C
X	102061368	102062871	H	C
X	142517071	142517103	H	C
X	62058367	62058503	H	C
X	125605687	125606435	H	C
Y	8234669	8235240	H	C
Y	8231603	8233329	H	C
Y	8233617	8233886	H	C
Y	13601100	13601240	H	C
